# Supplementary material for: Scoping review of deep learning research illuminates artificial intelligence chasm in otolaryngology-head and neck surgery
Source: NPJ Digit Med. 2025 May 10;8:265. doi: 10.1038/s41746-025-01693-0 (PMC12064819; doi:10.1038/s41746-025-01693-0)
Supplement: Supplementary file 2 — Supplementary Data [file 41746_2025_1693_MOESM2_ESM.zip]

Archive with 1 entries (1 files):
- AI_OHNS_scoping_review_includedstudies.xlsx
