# Supplementary material for: Scoping review of deep learning research illuminates artificial intelligence chasm in otolaryngology-head and neck surgery
Source: NPJ Digit Med. 2025 May 10;8:265. doi: 10.1038/s41746-025-01693-0 (PMC12064819; doi:10.1038/s41746-025-01693-0)
Supplement: Supplementary file 2 — Supplementary Data [file 41746_2025_1693_MOESM2_ESM.zip › AI_OHNS_scoping_review_includedstudies.xlsx]

## Sheet: covidence_extraction
Title	Last name of first author	Year of publication	Country(s) in which the study was conducted	Goal of AI health application	Domain of otolaryngology	Deep learning model category	Data category	Stage of AI model for healthcare use	Was a reporting guideline followed in describing the study's evaluation of its AI-based decision support system?	If a reporting guideline was used, what was its name?	How was the AI model evaluated?	Were methods used to attempt to explain the AI model?	If so, describe what attempt was made to explain model
Greedy based convolutional neural network optimization for detecting apnea	Mostafa	2020	Other: Portugal, Spain	Screening for a condition	Sleep Surgery	Convolutional neural network (CNN)	EHR / clinical data (other than image or audio)	In silico evaluation (proof of concept)	No		Single-institution, retrospective validation using held-out test dataset	No
E-DGAN: An Encoder-Decoder Generative Adversarial Network Based Method for Pathological to Normal Voice Conversion	Chu	2023	China	Extending MD capabilities in diagnosis or treatment on par or exceeding subspecialists	Laryngology	Generative Adversarial Networks (GANs)	Audio	In silico evaluation (proof of concept)	No		Single-institution, retrospective validation using held-out test dataset	No
Deep Learning-Based Delineation of Head and Neck Organs at Risk: Geometric and Dosimetric Evaluation	Rooj	2019	Other: Netherland	Extending MD capabilities in diagnosis or treatment on par or exceeding subspecialists	Head & Neck Surgery	Convolutional neural network (CNN)	Image - radiology	In silico evaluation (proof of concept)	No		Single-institution, retrospective validation using held-out test dataset	No
Automated Sleep Apnea Detection in Raw Respiratory Signals Using Long Short-Term Memory Neural Networks	Steenkiste	2019	Other: Belgium, The Netherlands	Screening for a condition	Sleep Surgery	Long Short Term Memory Networks (LSTMs)	EHR / clinical data (other than image or audio)	In silico evaluation (proof of concept)	No		Single-institution, retrospective validation using cross-validation on training/development dataset	No
Inner-ear augmented metal artifact reduction with simulation-based 3D generative adversarial networks	Wang	2021	Other: France	Extending MD capabilities in diagnosis or treatment on par or exceeding subspecialists	Otology-Neurotology (includes audiology)	Generative Adversarial Networks (GANs)	Image - radiology	In silico evaluation (proof of concept)	No		Single-institution, retrospective validation only (no hold-out test set or cross validation, includes concurrent validation)	No
Differentiating head and neck carcinoma from lung carcinoma with an electronic nose: a proof of concept study	Hooren	2017	Other: Netherland	Extending MD capabilities in diagnosis or treatment on par or exceeding subspecialists	Head & Neck Surgery	(Artificial) neural network (ANN)	Other	In silico evaluation (proof of concept)	No		Single-institution, retrospective validation using cross-validation on training/development dataset	No
Wavelet sub-band features for voice disorder detection and classification	Gidaye	2020	India	Screening for a condition	Laryngology	(Artificial) neural network (ANN)	Audio	In silico evaluation (proof of concept)	No		Single-institution, retrospective validation using held-out test dataset	No
Deep learning based time-to-event analysis with PET, CT and joint PET/CT for head and neck cancer prognosis	Wang	2022	Other: Germany	Extending MD capabilities in diagnosis or treatment on par or exceeding subspecialists	Head & Neck Surgery	Convolutional neural network (CNN)	Image - radiology	In silico evaluation (proof of concept)	No		Single-institution, retrospective validation using cross-validation on training/development dataset	No
CMS2-Net: Semi-Supervised Sleep Staging for Diverse Obstructive Sleep Apnea Severity	Zhang	2022	China; Other: Belgium	Triaging / prioritizing workflow	Sleep Surgery	Convolutional neural network (CNN)	EHR / clinical data (other than image or audio)	In silico evaluation (proof of concept)	No		Single-institution, retrospective validation only (no hold-out test set or cross validation, includes concurrent validation)	Yes	Weights of classifier in Fig 1
Detection of oral squamous cell carcinoma in clinical photographs using a vision transformer	Fluegge	2023	Other: Germany, Netherlands	Screening for a condition	Head & Neck Surgery	Transformer model (other than LLMs)	Image - non-radiology	In silico evaluation (proof of concept)	No		Single-institution, retrospective validation using held-out test dataset	Yes	Activation map
Estimation of Apnea-Hypopnea Index Using Deep Learning On 3-D Craniofacial Scans	Hanif	2021	United States; Canada; Other: Denmark	Screening for a condition	Sleep Surgery	Convolutional neural network (CNN)	Image - non-radiology	In silico evaluation (proof of concept)	No		Single-institution, retrospective validation using held-out test dataset	No
Pyroptosis patterns influence the clinical outcome and immune microenvironment characterization in HPV-positive head and neck squamous cell carcinoma	Li	2023	China	Screening for a condition	Head & Neck Surgery	(Artificial) neural network (ANN)	Other: Genes	In silico evaluation (proof of concept)	No		Single-institution, retrospective validation using held-out test dataset	No
Molecular Subtypes of Oral Squamous Cell Carcinoma Based on Immunosuppression Genes Using a Deep Learning Approach	Li	2021	China; India; Other: South Korea, Germany	No clear use case clinically	Head & Neck Surgery	(Artificial) neural network (ANN)	Other: Histology	In silico evaluation (proof of concept)	No		Single-institution, retrospective validation using cross-validation on training/development dataset	No
Computer-Aided Ear Diagnosis System Based on CNN-LSTM Hybrid Learning Framework for Video Otoscopy Examination	Viscaino	2016	Other: Chile	Extending MD capabilities in diagnosis or treatment on par or exceeding subspecialists	General Otolaryngology	Convolutional neural network (CNN)	Other: otoscopy videos	In silico evaluation (proof of concept)	No		Single-institution, retrospective validation using held-out test dataset	No
Classification of head and neck cancer from PET images using convolutional neural networks	HellstrÃ¶m	2023	Other: German	Extending MD capabilities in diagnosis or treatment on par or exceeding subspecialists	Head & Neck Surgery	Convolutional neural network (CNN)	Image - radiology	In silico evaluation (proof of concept)	No		Single-institution, retrospective validation using cross-validation on training/development dataset	No
Portable Detection of Apnea and Hypopnea Events Using Bio-Impedance of the Chest and Deep Learning	Steenkiste	2020	Other: Belgium	Extending MD capabilities in diagnosis or treatment on par or exceeding subspecialists	Sleep Surgery	Long Short Term Memory Networks (LSTMs)	Other: PSG data	In silico evaluation (proof of concept)	No		Single-institution, retrospective validation using cross-validation on training/development dataset	No
Structure-aware deep learning for chronic middle ear disease	Wang	2022	China	Screening for a condition	Otology-Neurotology (includes audiology)	Convolutional neural network (CNN)	Image - radiology	In silico evaluation (proof of concept)	No		Single-institution, retrospective validation using held-out test dataset	No
Construction and analysis of a conjunctive diagnostic model of HNSCC with random forest and artificial neural network	Luo	2023	China	Extending MD capabilities in diagnosis or treatment on par or exceeding subspecialists	Head & Neck Surgery	Convolutional neural network (CNN)	Other: microarray datasets	In silico evaluation (proof of concept)	No		Single-institution, retrospective validation using cross-validation on training/development dataset	No
Point-of-care, smartphone-based, dual-modality, dual-view, oral cancer screening device with neural network classification for low-resource communities	Uthoff	2018	United States	Extending MD capabilities in diagnosis or treatment on par or exceeding subspecialists	Head & Neck Surgery	Convolutional neural network (CNN)	Image - non-radiology	In silico evaluation (proof of concept)	No		Single-institution, retrospective validation using cross-validation on training/development dataset	No
A real time computer aided object detection of nasopharyngeal carcinoma using genetic algorithm and artificial neural network based on Haar feature fear	Mohammed	2018	India; Other: Malaysia, Iraq	Screening for a condition	Head & Neck Surgery	(Artificial) neural network (ANN)	Image - non-radiology	Other: In silico evaluation (proof of concept)	No		Other: Single-institution, retrospective validation using cross-validation on training/development dataset	No
A spatio-temporal learning-based model for sleep apnea detection using single-lead ECG signals	Chen	2022	United States; China	Screening for a condition	Sleep Surgery	Convolutional neural network (CNN)	Other: ECG recordings	In silico evaluation (proof of concept)	No		Single-institution, retrospective validation using held-out test dataset	No
Software intelligent system for effective solutions for hearing impaired subjects	Rajkumar	2017	India	Screening for a condition	Otology-Neurotology (includes audiology)	(Artificial) neural network (ANN)	Other	Other: In silico evaluation (proof of concept)	No		Single-institution, retrospective validation using held-out test dataset	No
Signal Processing and Analysis of Pathological Speech Using Artificial Intelligence and Learning Systems Methods	Wszolek	2013	Other: Poland	Monitoring care delivery / double-checking	Laryngology	(Artificial) neural network (ANN)	Audio	In silico evaluation (proof of concept)	No		Single-institution, retrospective validation only (no hold-out test set or cross validation, includes concurrent validation)	No
Detecting head and neck squamous carcinoma using a portable handheld electronic nose	Goor	2020	Other: Netherland	Extending MD capabilities in diagnosis or treatment on par or exceeding subspecialists	Head & Neck Surgery	(Artificial) neural network (ANN)	EHR / clinical data (other than image or audio)	In silico evaluation (proof of concept)	No		Single-institution, retrospective validation using cross-validation on training/development dataset	No
Predictive performances of 6 data mining techniques for obstructive sleep apnea-hypopnea syndrome	Luo	2022	China	Screening for a condition	Sleep Surgery	(Artificial) neural network (ANN)	EHR / clinical data (other than image or audio)	In silico evaluation (proof of concept)	No		Single-institution, retrospective validation using held-out test dataset	No
Saliency-assisted multi-label classification for explainable deep learning applications in endoscopic ENT navigation	Bieck	2022	Other: Germany	Extending MD capabilities in diagnosis or treatment on par or exceeding subspecialists	Rhinology & Endoscopic Skull Base Surgery	Convolutional neural network (CNN)	Image - non-radiology	Other: In silico evaluation (proof of concept)	Yes	TRIPOD	Single-institution, retrospective validation using cross-validation on training/development dataset	No
Artificial neural network analysis of the oxygen saturation signal enables accurate diagnostics of sleep apnea	Nikkonen	2019	Other: Finland	Extending MD capabilities in diagnosis or treatment on par or exceeding subspecialists	Sleep Surgery	(Artificial) neural network (ANN)	Other: polygraphic recordings	In silico evaluation (proof of concept)	No		Single-institution, retrospective validation using held-out test dataset	No
A digital score of tumour-associated stroma infiltrating lymphocytes predicts survival in head and neck squamous cell carcinoma	Shaban	2021	UK	Extending MD capabilities in diagnosis or treatment on par or exceeding subspecialists		Convolutional neural network (CNN)	Other: tissue slides	In silico evaluation (proof of concept)	No		Single-institution, retrospective validation only (no hold-out test set or cross validation, includes concurrent validation)	No
Obstructive sleep apnea prediction from electrocardiogram scalograms and spectrograms using convolutional neural networks	Nasifoglu	2021	Other: Turkey	Screening for a condition	Sleep Surgery	Convolutional neural network (CNN)	EHR / clinical data (other than image or audio)	In silico evaluation (proof of concept)	No		Single-institution, retrospective validation using cross-validation on training/development dataset	No
Logistic regression and artificial neural network-based simple predicting models for obstructive sleep apnea by age, sex, and body mass index	Kuan	2022	Other: Taiwan	Screening for a condition	General Otolaryngology	(Artificial) neural network (ANN)	EHR / clinical data (other than image or audio)	Other: In silico evaluation (proof of concept)	No		Single-institution, retrospective validation only (no hold-out test set or cross validation, includes concurrent validation)	No
A fused-image-based approach to detect obstructive sleep apnea using a single-lead ECG and a 2D convolutional neural network	Niroshana	2020	Other: Taiwan	Extending MD capabilities in diagnosis or treatment on par or exceeding subspecialists	Sleep Surgery	Convolutional neural network (CNN)	Other: ECG	In silico evaluation (proof of concept)	No		Single-institution, retrospective validation using cross-validation on training/development dataset	No
Diagnosis of obstructive sleep apnea with prediction of flow characteristics according to airway morphology automatically extracted from medical images: Computational fluid dynamics and artificial intelligence approach	Ryu	2021	Other: South Korea	Screening for a condition	General Otolaryngology	Convolutional neural network (CNN)	Image - radiology	Other: In silico evaluation (proof of concept)	No		Single-institution, retrospective validation using cross-validation on training/development dataset	No
A digital score of peri-epithelial lymphocytic activity predicts malignant transformation in oral epithelial dysplasia	Bashir	2023	UK	Extending MD capabilities in diagnosis or treatment on par or exceeding subspecialists	Head & Neck Surgery	Convolutional neural network (CNN)	Image - non-radiology	In silico evaluation (proof of concept)	No		Single-institution, retrospective validation using cross-validation on training/development dataset	Yes	Heat maps
Tumor radiomics signature for artificial neural network-assisted detection of neck metastasis in patient with tongue cancer	Zhong	2022	China	Extending MD capabilities in diagnosis or treatment on par or exceeding subspecialists	Head & Neck Surgery	(Artificial) neural network (ANN)	Image - radiology	In silico evaluation (proof of concept)	No		Single-institution, retrospective validation using held-out test dataset	No
The Factors of Subjective Voice Disorder Using Integrated Method of Decision Tree and Multi-Layer Perceptron Artificial Neural Network Algorithm	Byeon	2016	Other: Korea	Screening for a condition	Laryngology	(Artificial) neural network (ANN)	EHR / clinical data (other than image or audio)	In silico evaluation (proof of concept)	No		Single-institution, retrospective validation using cross-validation on training/development dataset	No
SinusC-Net for automatic classification of surgical plans for maxillary sinus augmentation using a 3D distance-guided network	Hwang	2023	Other: Korea	Extending MD capabilities in diagnosis or treatment on par or exceeding subspecialists	Rhinology & Endoscopic Skull Base Surgery	Other: 3D distance-guided network	Image - radiology	In silico evaluation (proof of concept)	No		Single-institution, retrospective validation using held-out test dataset	No
Voice disorder classification using convolutional neural network based on deep transfer learning	Peng	2023	China	Extending MD capabilities in diagnosis or treatment on par or exceeding subspecialists	Laryngology	Convolutional neural network (CNN)	Audio	In silico evaluation (proof of concept)	No		Single-institution, retrospective validation using cross-validation on training/development dataset	No
AI-Assisted Screening of Oral Potentially Malignant Disorders Using Smartphone-Based Photographic Images	Talwar	2023	India	Screening for a condition	Head & Neck Surgery	Convolutional neural network (CNN); Transformer model (other than LLMs)	Image - non-radiology	Other: In silico evaluation (proof of concept)	No		Single-institution, retrospective validation using held-out test dataset	Yes	GradCAM
Deep learning-based pathology image analysis predicts cancer progression risk in patients with oral leukoplakia	Zhang	2022	United States	Extending MD capabilities in diagnosis or treatment on par or exceeding subspecialists	Head & Neck Surgery	Convolutional neural network (CNN)	Other: Histology	In silico evaluation (proof of concept)	No		Single-institution, retrospective validation using held-out test dataset	No
Automated Triaging Medical Referral for Otorhinolaryngology Using Data Mining and Machine Learning Techniques	Wee	2022	Other: Australia	Triaging / prioritizing workflow	General Otolaryngology	(Artificial) neural network (ANN)	EHR / clinical data (other than image or audio)	In silico evaluation (proof of concept)	No		Single-institution, retrospective validation only (no hold-out test set or cross validation, includes concurrent validation)	No
Automated PD-L1 Scoring Using Artificial Intelligence in Head and Neck Squamous Cell Carcinoma	Puladi	2021	Other: Switzerland	Extending MD capabilities in diagnosis or treatment on par or exceeding subspecialists	Head & Neck Surgery	Convolutional neural network (CNN)	Other: Histology	In silico evaluation (proof of concept)	No		Single-institution, retrospective validation using held-out test dataset	No
Realistic 3D infant head surfaces augmentation to improve AI-based diagnosis of cranial deformities	Torres	2022	Other: Portugal, Germany	Extending MD capabilities in diagnosis or treatment on par or exceeding subspecialists	Pediatric Otolaryngology	Other	Image - non-radiology	In silico evaluation (proof of concept)	No		Single-institution, retrospective validation using held-out test dataset	No
Convolutional neural network enhancement of fast-scan low-dose cone-beam CT images for head and neck radiotherapy	Yuan	2020	United States; China	Extending MD capabilities in diagnosis or treatment on par or exceeding subspecialists	Head & Neck Surgery	Convolutional neural network (CNN)	Image - radiology	In silico evaluation (proof of concept)	No		Single-institution, retrospective validation using cross-validation on training/development dataset	No
Deep learning in head & neck cancer outcome prediction	Diamant	2019	Canada	Extending MD capabilities in diagnosis or treatment on par or exceeding subspecialists	Head & Neck Surgery	Convolutional neural network (CNN)	Image - radiology	Other: In silico evaluation (proof of concept)	No		Single-institution, retrospective validation using cross-validation on training/development dataset	No
Distant metastasis time to event analysis with CNNs in independent head and neck cancer cohorts	Lombardo	2021	Other: Germany, Italy	Extending MD capabilities in diagnosis or treatment on par or exceeding subspecialists	Head & Neck Surgery	Convolutional neural network (CNN)	Image - radiology	Other: In silico evaluation (proof of concept)	No		Single-institution, retrospective validation using cross-validation on training/development dataset	No
A Convolutional Neural Network Architecture to Enhance Oximetry Ability to Diagnose Pediatric Obstructive Sleep Apnea	Vaquerizo-Villar	2021	United States; Other: Spain	Screening for a condition	Pediatric Otolaryngology	Convolutional neural network (CNN)	Audio	Other: In silico evaluation (proof of concept)	Yes	Standards for Reporting Diagnostic Accuracy (STARD)	Single-institution, retrospective validation using held-out test dataset	No
SCNN: Scalogram-based convolutional neural network to detect obstructive sleep apnea using single-lead electrocardiogram signals	Mashrur	2021	Other: Bangladesh, Australia, Korea	Screening for a condition	Sleep Surgery	Convolutional neural network (CNN)	EHR / clinical data (other than image or audio)	In silico evaluation (proof of concept)	No		Single-institution, retrospective validation using held-out test dataset	No
Artificial intelligence system for detecting superficial laryngopharyngeal cancer with high efficiency of deep learning	Inaba	2020	Japan	Screening for a condition	Laryngology	Convolutional neural network (CNN)	Image - non-radiology	Other: In silico evaluation (proof of concept)	No		Single-institution, retrospective validation only (no hold-out test set or cross validation, includes concurrent validation)	No
Deep learning model developed by multiparametric MRI in differential diagnosis of parotid gland tumors	Gunduz	2022	Other: Turkey	Screening for a condition	Head & Neck Surgery	Convolutional neural network (CNN)	Image - radiology	Other: In silico evaluation (proof of concept)	No		Single-institution, retrospective validation only (no hold-out test set or cross validation, includes concurrent validation)	No
A 2D convolutional neural network to detect sleep apnea in children using airflow and oximetry	JimÂ´enez-GarcÃ­a	2022	Other: Spain	Screening for a condition	Pediatric Otolaryngology	Convolutional neural network (CNN)	Audio	Other: In silico evaluation (proof of concept)	No		Single-institution, retrospective validation using held-out test dataset	No
Pretreatment Identification of Head and Neck Cancer Nodal Metastasis and Extranodal Extension Using Deep Learning Neural Networks	Kann	2018	United States	Extending MD capabilities in diagnosis or treatment on par or exceeding subspecialists	Head & Neck Surgery	Convolutional neural network (CNN)	Image - radiology	In silico evaluation (proof of concept)	No		Single-institution, retrospective validation using cross-validation on training/development dataset	No
Machine learning approach for prediction of hearing preservation in vestibular schwannoma surgery	Cha	2020	Other: Korea	Extending MD capabilities in diagnosis or treatment on par or exceeding subspecialists	Head & Neck Surgery	(Artificial) neural network (ANN)	EHR / clinical data (other than image or audio)	In silico evaluation (proof of concept)	No		Single-institution, retrospective validation using cross-validation on training/development dataset	No
Objective auditory brainstem response classification using machine learning	McKearney	2019	UK	Automating routine clinical tasks	Otology-Neurotology (includes audiology)	Convolutional neural network (CNN)	EHR / clinical data (other than image or audio)	In silico evaluation (proof of concept)	No		Single-institution, retrospective validation using held-out test dataset	No
An efficient voice pathology classification scheme based on applying multi-layer linear discriminant analysis to wavelet packet-based features	Akbari	2013	Other: Iran	Screening for a condition	Laryngology	(Artificial) neural network (ANN)	Audio	In silico evaluation (proof of concept)	No		Single-institution, retrospective validation using cross-validation on training/development dataset	No
A stepwise protocol for neural network modeling of persistent postoperative facial pain in chronic rhinosinusitis	Szaleniec	2016	Other: Poland	Extending MD capabilities in diagnosis or treatment on par or exceeding subspecialists	Rhinology & Endoscopic Skull Base Surgery	(Artificial) neural network (ANN); Other: multilayer perception (MLP)	EHR / clinical data (other than image or audio)	Other: In silico evaluation (proof of concept)	No		Single-institution, retrospective validation using held-out test dataset	No
Speech reconstruction using a deep partially supervised neural network	McLoughlin	2017	UK; China; Other: New Zealand	Extending MD capabilities in diagnosis or treatment on par or exceeding subspecialists	Laryngology	Other: Deep neural network	Audio	In silico evaluation (proof of concept)	No		Single-institution, retrospective validation using held-out test dataset	No
Towards low cost automated smartphone- and cloud-based otitis media diagnosis	Myburgha	2018	Other: South Africa, Australia, Sweden	Automating routine clinical tasks	Otology-Neurotology (includes audiology)	(Artificial) neural network (ANN)	Image - non-radiology	In silico evaluation (proof of concept)	No		Single-institution, prospective validation	No
Improvement diagnostic accuracy of sinusitis recognition in paranasal sinus X-ray using multiple deep learning models	Kim	2019	Other: Korea	Extending MD capabilities in diagnosis or treatment on par or exceeding subspecialists	Rhinology & Endoscopic Skull Base Surgery	Convolutional neural network (CNN)		In silico evaluation (proof of concept)	No		Single-institution, retrospective validation using held-out test dataset	Yes	Heat Map
EFFICACY OF ARTIFICIAL INTELLIGENCE USING CONVOLUTIONAL NEURAL NETWORKS IN THE DETECTION OF PHARYNGEAL CANCER	Tamashiro	2020	Japan	Screening for a condition	Head & Neck Surgery	Convolutional neural network (CNN)	Image - non-radiology	Other: In silico evaluation (proof of concept)	No		Single-institution, retrospective validation using held-out test dataset	No
VNG technique for a convenient vestibular neuritis rating	Sahli	2020	Other: Tunisia	Screening for a condition	Otology-Neurotology (includes audiology)	Other: multilayer neural network	Other: Videonystagmographic	In silico evaluation (proof of concept)	No		Single-institution, retrospective validation using held-out test dataset	No
Fusing fine-tuned deep features for recognizing different tympanic membranes	Zafer	2020	Other: Turkey	Extending MD capabilities in diagnosis or treatment on par or exceeding subspecialists	Otology-Neurotology (includes audiology)	Convolutional neural network (CNN)	Image - non-radiology	In silico evaluation (proof of concept)	No		Single-institution, retrospective validation using cross-validation on training/development dataset	No
A deep convolutional neural network for automated vestibular disorder classification using VNG analysis	Slama	2019	Other: Tunisia	Automating routine clinical tasks	Otology-Neurotology (includes audiology)	Convolutional neural network (CNN)	Other: VNG	Other: In silico evaluation (proof of concept)	No		Single-institution, retrospective validation using cross-validation on training/development dataset	No
Validation of a computer vision tool for vocal fold tracking in patients with laryngeal paralysis	Adamian	2020	United States	Extending MD capabilities in diagnosis or treatment on par or exceeding subspecialists	Laryngology	Other: Deep neural network	Other: Videolaryngoscopy	In silico evaluation (proof of concept)	No		Single-institution, retrospective validation using held-out test dataset	No
Diagnosis of pharyngeal cancer on endoscopic video images by artificial intelligence	Kono	2021	Japan	Extending MD capabilities in diagnosis or treatment on par or exceeding subspecialists	Head & Neck Surgery	Convolutional neural network (CNN)	Image - non-radiology	In silico evaluation (proof of concept)	No		Single-institution, retrospective validation using held-out test dataset	No
Deep learning based HPV status prediction for oropharyngeal cancer patients	Lang	2021	Other: Germany	Screening for a condition	General Otolaryngology	Convolutional neural network (CNN)	Image - radiology	Other: In silico evaluation (proof of concept)	No		Single-institution, retrospective validation only (no hold-out test set or cross validation, includes concurrent validation)	No
Automated adenoid hypertrophy assessment with lateral cephalometry in children based on artificial intelligence	Zhao	2021	UK; China	Screening for a condition	Sleep Surgery	Convolutional neural network (CNN)	Image - radiology	In silico evaluation (proof of concept)	No		Single-institution, retrospective validation using held-out test dataset	No
Voice disorder classification using speech enhancement and deep learning models	Chaiani	2022	Canada; Other: Algeria	Screening for a condition	Laryngology	Convolutional neural network (CNN)	Audio	In silico evaluation (proof of concept)	No		Single-institution, retrospective validation using cross-validation on training/development dataset	No
Predicting the Proliferation of Tongue Cancer With Artificial Intelligence in Contrast-Enhanced CT	Sun	2022	China	Extending MD capabilities in diagnosis or treatment on par or exceeding subspecialists	General Otolaryngology	Convolutional neural network (CNN)	Image - radiology	Other: In silico evaluation (proof of concept)	No		Single-institution, retrospective validation using held-out test dataset	No
Lightweight Deep Learning Model for Assessment of Substitution Voicing and Speech after Laryngeal Carcinoma Surgery	Maskeliunas	2022	Other: Switzerland	Extending MD capabilities in diagnosis or treatment on par or exceeding subspecialists	Head & Neck Surgery	Convolutional neural network (CNN)	Other: digital speech recording	In silico evaluation (proof of concept)	No		Single-institution, retrospective validation using held-out test dataset	No
A Machine Learning Approach to Screen for Otitis Media Using Digital Otoscope Images Labelled by an Expert Panel	SandstrÃ¶m	2022	Other: South Africa	Screening for a condition	Otology-Neurotology (includes audiology)	Convolutional neural network (CNN)	Image - non-radiology	In silico evaluation (proof of concept)	No		Single-institution, retrospective validation only (no hold-out test set or cross validation, includes concurrent validation)	No
Classification of Different Tympanic Membrane Conditions Using Fused Deep Hypercolumn Features and Bidirectional LSTM	Ucar	2022	Other: Turkey	Extending MD capabilities in diagnosis or treatment on par or exceeding subspecialists	Otology-Neurotology (includes audiology)	Convolutional neural network (CNN)	Image - non-radiology	In silico evaluation (proof of concept)	No		Single-institution, retrospective validation using held-out test dataset	No
Diagnose Parkinson's disease and cleft lip and palate using deep convolutional neural networks evolved by IP-based chimp optimization algorithm	Chen	2022	China; Other: Iran	Screening for a condition	Pediatric Otolaryngology	Convolutional neural network (CNN)	Audio	In silico evaluation (proof of concept)	No		Single-institution, retrospective validation only (no hold-out test set or cross validation, includes concurrent validation)	No
Efficient and accurate diagnosis of otomycosis using an ensemble deep learning model	Mao	2022	China	Screening for a condition	Otology-Neurotology (includes audiology)	Convolutional neural network (CNN)	Image - non-radiology	In silico evaluation (proof of concept)	No		Single-institution, retrospective validation using cross-validation on training/development dataset	No
Classification of pathological disorders using optimization enabled deep neuro fuzzy network	Chinchu	2022	India	Screening for a condition	Laryngology	(Artificial) neural network (ANN)	Audio	In silico evaluation (proof of concept)	No		Single-institution, retrospective validation using held-out test dataset	No
Feasibility of the Machine Learning Network to Diagnose Tympanic Membrane Lesions without Coding Experience	Byun	2022	Other: Korea	Extending MD capabilities in diagnosis or treatment on par or exceeding subspecialists	Otology-Neurotology (includes audiology)	Convolutional neural network (CNN)	Image - non-radiology	In silico evaluation (proof of concept)	No		Single-institution, retrospective validation using held-out test dataset	No
Automatic generation of operation notes from endoscopic pituitary surgery videos	Das	2023	UK	Automating routine clinical tasks	Other: Operation note automation	Convolutional neural network (CNN)	Other: Video	In silico evaluation (proof of concept)	No		Single-institution, retrospective validation using held-out test dataset	Yes	ResNet50 saliency maps
Artificial intelligence-based prediction of oral mucositis in patients with head-and-neck cancer: A prospective observational study utilizing a thermographic approach	Thukral	2023	India	Extending MD capabilities in diagnosis or treatment on par or exceeding subspecialists	Head & Neck Surgery	Convolutional neural network (CNN)	Image - non-radiology	In silico evaluation (proof of concept)	No		Single-institution, retrospective validation using held-out test dataset	Yes
End-to-end deep learning classification of vocal pathology using stacked vowels	Liu	2023	United States	Extending MD capabilities in diagnosis or treatment on par or exceeding subspecialists	Laryngology	Convolutional neural network (CNN)	Audio	In silico evaluation (proof of concept)	No		Single-institution, retrospective validation using held-out test dataset	No
Prediction of intraoperative cerebrospinal fluid leaks in endoscopic endonasal transsphenoidal pituitary surgery based on a deep neural network model trained with MRI images: a pilot study	Chang	2023	United States	Screening for a condition	Rhinology & Endoscopic Skull Base Surgery	Convolutional neural network (CNN)	Image - radiology	In silico evaluation (proof of concept)	No		Single-institution, retrospective validation using cross-validation on training/development dataset	Yes	Heat Maps
Predicting radiation therapy outcome of pituitary gland in head and neck cancer using Artificial Neural Network (ANN) and radiobiological models	Shahbazi	2023	Other: Iran	Extending MD capabilities in diagnosis or treatment on par or exceeding subspecialists	Head & Neck Surgery	(Artificial) neural network (ANN)	Other: radiotherapy parameters and clinical outcomes related to pituitary function	Other: In silico evaluation (proof of concept)	No		Single-institution, retrospective validation using held-out test dataset	No
Machine learning driven prediction of cerebrospinal fluid rhinorrhoea following endonasal skull base surgery: A multicentre prospective observational study	CRANIAL Consortium	2023	UK; Other: Ireland	Screening for a condition	Rhinology & Endoscopic Skull Base Surgery	(Artificial) neural network (ANN)	EHR / clinical data (other than image or audio)	In silico evaluation (proof of concept)	No		Multi-institutional, retrospective validation	No
The Anthropometric Measurement of Nasal Landmark Locations by Digital 2D Photogrammetry Using the Convolutional Neural Network	Trieu	2023	Other: Vietnam	Automating routine clinical tasks	Facial Plastic & Reconstructive Surgery	Convolutional neural network (CNN)	Image - non-radiology	In silico evaluation (proof of concept)	No		No validation was performed	No
Discrimination of Vocal Folds Lesions by Multiclass Classification using Autofluorescence Spectroscopy	Gaiffe	2023	Other: France	Extending MD capabilities in diagnosis or treatment on par or exceeding subspecialists	Laryngology	(Artificial) neural network (ANN)	Image - non-radiology	In silico evaluation (proof of concept)	No		Single-institution, retrospective validation using cross-validation on training/development dataset	No
Evaluating ChatGPT-4 in Otolaryngologyâ€“Head and Neck Surgery Board Examination using the CVSA Model	Long	2023	Canada	Education	General Otolaryngology	Large language model (LLM), e.g., Chat-GPT	Other: exam questions	In silico evaluation (proof of concept)	No		Evaluation of existing model	No
A Deep Learning Onion Peeling Approach to Measure Oral Epithelium Layer Number	Zhang	2023	United States	Screening for a condition	General Otolaryngology	Convolutional neural network (CNN)	Image - non-radiology	In silico evaluation (proof of concept)	No		Single-institution, retrospective validation only (no hold-out test set or cross validation, includes concurrent validation)	No
Towards image-based laryngeal videostroboscopy using deep learning-enabled compressed sensing	Wolfl	2023	Other: Germany	Extending MD capabilities in diagnosis or treatment on par or exceeding subspecialists	Laryngology	Convolutional neural network (CNN)	Image - non-radiology; Other: endoscopic images	In silico evaluation (proof of concept)	No		Single-institution, retrospective validation using held-out test dataset	No
An Adaptive Multi-Feature Fusion Network for Predicting Overall Survival of Patients with Head and Neck Cancer	Pan	2023	United States	Screening for a condition	Otology-Neurotology (includes audiology)	Convolutional neural network (CNN)	Image - radiology; EHR / clinical data (other than image or audio)	Other: In silico evaluation (proof of concept)	No		Single-institution, retrospective validation using held-out test dataset	No
Usefulness of T2-Weighted Images with Deep-Learning-Based Reconstruction in Nasal Cartilage	Gao	2023	China	Extending MD capabilities in diagnosis or treatment on par or exceeding subspecialists	General Otolaryngology	Convolutional neural network (CNN)	Image - radiology	In silico evaluation (proof of concept)	No		Single-institution, retrospective validation only (no hold-out test set or cross validation, includes concurrent validation)	No
Unraveling the complexities of pathological voice through saliency analysis	Shaikh	2023	Other: India	Extending MD capabilities in diagnosis or treatment on par or exceeding subspecialists	Laryngology	Convolutional neural network (CNN)	Audio	In silico evaluation (proof of concept)	No		Single-institution, retrospective validation using cross-validation on training/development dataset	No
Performance of ChatGPT in Otolaryngology knowledge assessment	Revercomb	2024	United States	Education	General Otolaryngology	Large language model (LLM), e.g., Chat-GPT	Other: multiple-choice questions	In silico evaluation (proof of concept)	No		Evaluation of existing model	No
An advanced machine learning approach for high accuracy automated diagnosis of otitis media with effusion in different age groups using 3D wideband acoustic immittance	Grais	2024	UK; China	Screening for a condition	Pediatric Otolaryngology	Convolutional neural network (CNN)	EHR / clinical data (other than image or audio)	In silico evaluation (proof of concept)	No		Single-institution, retrospective validation using held-out test dataset	No
Development and validation of an interpretable markov-embedded multi-label model for predicting risks of multiple postoperative complications among surgical inpatients: A multicenter prospective cohort study.	Yu	2023	China	Monitoring care delivery / double-checking	General Otolaryngology	(Artificial) neural network (ANN)	EHR / clinical data (other than image or audio)	In silico evaluation (proof of concept)	No		Multi-institutional, retrospective validation	No
Fully Automatic Fall Risk Assessment Based on a Fast Mobility Test.	Tylman	2020	Other: Poland	Screening for a condition	General Otolaryngology	(Artificial) neural network (ANN)	Other: sensory Organization Test based on Computerized Dynamic Posturography	In silico evaluation (proof of concept)	No		Single-institution, retrospective validation using cross-validation on training/development dataset	No
Detection of Vocal Fold Image Obstructions in High-Speed Videoendoscopy During Connected Speech in Adductor Spasmodic Dysphonia: A Convolutional Neural Networks Approach.	Yousef	2022	United States	Screening for a condition	Laryngology	Convolutional neural network (CNN)	Image - non-radiology	In silico evaluation (proof of concept)	No		Single-institution, prospective validation	No
Fusion of Whole Night Features and Desaturation Segments Combined with Feature Extraction for Event-Level Screening of Sleep-Disordered Breathing.	Liu	2021	China	Extending MD capabilities in diagnosis or treatment on par or exceeding subspecialists	Sleep Surgery	Convolutional neural network (CNN)	Other: pnoea-ECG dataset	Other: In silico evaluation (proof of concept)	No		Single-institution, retrospective validation using held-out test dataset	No
Artificial Neural Network-Based Ultrasound Radiomics Can Predict Large-Volume Lymph Node Metastasis in Clinical N0 Papillary Thyroid Carcinoma Patients.	Wan	2022	China	Extending MD capabilities in diagnosis or treatment on par or exceeding subspecialists	Head & Neck Surgery	(Artificial) neural network (ANN)	Image - radiology	In silico evaluation (proof of concept)	No		Single-institution, retrospective validation using held-out test dataset	No
Speaker-Independent Silent Speech Recognition from Flesh-Point Articulatory Movements Using an LSTM Neural Network.	Kim	2017	United States	Extending MD capabilities in diagnosis or treatment on par or exceeding subspecialists	Laryngology	Long Short Term Memory Networks (LSTMs)	Audio ; EHR / clinical data (other than image or audio)	In silico evaluation (proof of concept)	No		Single-institution, retrospective validation using cross-validation on training/development dataset	No
Hyperspectral imaging for head and neck cancer detection: specular glare and variance of the tumor margin in surgical specimens.	Halicek	2019	United States; Other: Spain	Extending MD capabilities in diagnosis or treatment on par or exceeding subspecialists	Head & Neck Surgery	Convolutional neural network (CNN)	Image - non-radiology	In silico evaluation (proof of concept)	No		Single-institution, retrospective validation using held-out test dataset	No
Development, Validation and Comparison of Artificial Neural Network and Logistic Regression Models Predicting Eosinophilic Chronic Rhinosinusitis With Nasal Polyps.	Zhou	2023	China	Extending MD capabilities in diagnosis or treatment on par or exceeding subspecialists	Rhinology & Endoscopic Skull Base Surgery	(Artificial) neural network (ANN)	Image - non-radiology	In silico evaluation (proof of concept)	No		Single-institution, retrospective validation using held-out test dataset	No
ELHnet: a convolutional neural network for classifying cochlear endolymphatic hydrops imaged with optical coherence tomography.	Liu	2017	United States	Automating routine clinical tasks	Otology-Neurotology (includes audiology)	Convolutional neural network (CNN)	Image - non-radiology	In silico evaluation (proof of concept)	No		Single-institution, retrospective validation using held-out test dataset	Yes	Saliency maps
Pathological Voice Detection and Classification Based on Multimodal Transmission Network.	Geng	2022	China	Screening for a condition	Laryngology	Convolutional neural network (CNN)	Audio	In silico evaluation (proof of concept)	No		Single-institution, retrospective validation using held-out test dataset	No
Improving competing voices segregation for hearing impaired listeners using a low-latency deep neural network algorithm.	BramslÃ¸w	2018	UK; Other: Denmark, Finland	Extending MD capabilities in diagnosis or treatment on par or exceeding subspecialists	Otology-Neurotology (includes audiology)	Convolutional neural network (CNN); Recurrent neural network (RNN); Long Short Term Memory Networks (LSTMs)	Audio	In silico evaluation (proof of concept)	No		Single-institution, retrospective validation only (no hold-out test set or cross validation, includes concurrent validation)	No
An algorithm to increase speech intelligibility for hearing-impaired listeners in novel segments of the same noise type.	Healy	2015	United States	Extending MD capabilities in diagnosis or treatment on par or exceeding subspecialists	Otology-Neurotology (includes audiology)	(Artificial) neural network (ANN)	Audio	Other: In silico evaluation (proof of concept)	No		Single-institution, retrospective validation using held-out test dataset	No
Machine Learning by Ultrasonography for Genetic Risk Stratification of Thyroid Nodules.	Daniels	2020	United States; China	Extending MD capabilities in diagnosis or treatment on par or exceeding subspecialists	Head & Neck Surgery	Convolutional neural network (CNN)	Image - radiology	In silico evaluation (proof of concept)	No		Single-institution, retrospective validation only (no hold-out test set or cross validation, includes concurrent validation)	No
Association of hypoglossal nerve stimulator response with machine learning identified negative effort dependence patterns.	Lou	2023	United States	Automating routine clinical tasks	Sleep Surgery	Convolutional neural network (CNN)	EHR / clinical data (other than image or audio)	In silico evaluation (proof of concept)	No		Single-institution, retrospective validation using cross-validation on training/development dataset	No
Development and validation of a classification algorithm to diagnose and differentiate spontaneous episodic vertigo syndromes: results from the DizzyReg patient registry.	Groezinger	2020	Other: Germany	Screening for a condition	Otology-Neurotology (includes audiology)	Other: Deep neural networks	EHR / clinical data (other than image or audio)	Other: In Silico	No		Single-institution, retrospective validation only (no hold-out test set or cross validation, includes concurrent validation)	No
Hearing-aid pre-selection through a neural network.	Arntsen	1996	Norway	Automating routine clinical tasks	Otology-Neurotology (includes audiology)	(Artificial) neural network (ANN)	Other: audiograms	In silico evaluation (proof of concept)	No		Single-institution, retrospective validation using held-out test dataset	No
Exploring the potential of Chat-GPT as a supportive tool for sialendoscopy clinical decision making and patient information support.	Chiesa-Estomba	2023	Other: Spain	Triaging / prioritizing workflow	General Otolaryngology	Large language model (LLM), e.g., Chat-GPT	Other: Clinical cases	In silico evaluation (proof of concept)	No		Evaluation of existing model	No
AI-based diagnosis in mandibulofacial dysostosis with microcephaly using external ear shapes.	Hennocq	2023	Other: France	Screening for a condition	Otology-Neurotology (includes audiology)	Convolutional neural network (CNN)	Image - non-radiology	Other: In silico evaluation (proof of concept)	No		Single-institution, retrospective validation only (no hold-out test set or cross validation, includes concurrent validation)	No
Effect of Auditory Discrimination Therapy on Attentional Processes of Tinnitus Patients.	RodrÃ­guez-LeÃ³n	2022	Other: Mexico	Extending MD capabilities in diagnosis or treatment on par or exceeding subspecialists	Otology-Neurotology (includes audiology)	Convolutional neural network (CNN)	EHR / clinical data (other than image or audio)	Other: In silico evaluation (proof of concept)	No		Single-institution, retrospective validation using held-out test dataset	No
Optical Biopsy of Head and Neck Cancer Using Hyperspectral Imaging and Convolutional Neural Networks.	Halicek	2018	United States	Screening for a condition	Head & Neck Surgery	Convolutional neural network (CNN)	Image - non-radiology	In silico evaluation (proof of concept)	Yes	TRIPOD	Single-institution, retrospective validation using held-out test dataset	No	Accuracy, AUC (ROC curve), Sensitivity / specificity (or precision / recall)
Classification of high-resolution manometry data according to videofluoroscopic parameters using pattern recognition.	Hoffman	2013	United States	Screening for a condition	Laryngology	(Artificial) neural network (ANN)	Other	Other: In silico evaluation (proof of concept)	Yes	MBSImP guideline	Single-institution, retrospective validation only (no hold-out test set or cross validation, includes concurrent validation)	No
Evaluating ChatGPT responses on obstructive sleep apnea for patient education.	Campbell	2023	United States	Education	Sleep Surgery	Large language model (LLM), e.g., Chat-GPT	Other: Prompt questions	In silico evaluation (proof of concept)	No		Evaluation of existing model	No
Pediatric Otoscopy Video Screening With Shift Contrastive Anomaly Detection.	Wang	2022	United States	Screening for a condition	Otology-Neurotology (includes audiology)	Convolutional neural network (CNN)	Other	In silico evaluation (proof of concept)	No		Single-institution, retrospective validation using held-out test dataset	No
An Assistive Role of a Machine Learning Network in Diagnosis of Middle Ear Diseases.	Byun	2021	Other: Korea	Extending MD capabilities in diagnosis or treatment on par or exceeding subspecialists	Otology-Neurotology (includes audiology)	Other: Residual neural network (ResNet)	Image - non-radiology	In silico evaluation (proof of concept)	No		Single-institution, retrospective validation using cross-validation on training/development dataset	Yes	Grad-CAM
Development and validation of a novel craniofacial statistical shape model for the virtual reconstruction of bilateral maxillary defects.	Zhou	2023	Canada	Extending MD capabilities in diagnosis or treatment on par or exceeding subspecialists	Head & Neck Surgery	Other: Statistical shape model (SSM)	Image - radiology	In silico evaluation (proof of concept)	No		Single-institution, retrospective validation using held-out test dataset	No	Mean 95th percentile Hausdorff distance, mean volumetric Dice coefficient, compactness, specificity, and generality
An Eye-Blinking-Based Beamforming Control Protocol for Hearing Aid Users With Neurological Motor Disease or Limb Amputation.	Yoon	2017	Other: South Korea	Extending MD capabilities in diagnosis or treatment on par or exceeding subspecialists	Otology-Neurotology (includes audiology)	(Artificial) neural network (ANN)	Image - non-radiology	In silico evaluation (proof of concept)	No		Single-institution, prospective validation	No
Interpretable Computer Vision to Detect and Classify Structural Laryngeal Lesions in Digital Flexible Laryngoscopic Images.	Bur	2023	United States	Extending MD capabilities in diagnosis or treatment on par or exceeding subspecialists	Laryngology	Convolutional neural network (CNN)	Image - non-radiology	In silico evaluation (proof of concept)	No		Single-institution, retrospective validation using cross-validation on training/development dataset	No
Enhancing the Performance of Pathological Voice Quality Assessment System Through the Attention-Mechanism Based Neural Network.	Han	2023	Other: Taiwan	Screening for a condition	Laryngology	Long Short Term Memory Networks (LSTMs)	Audio	Other: In Silico	No		Single-institution, retrospective validation using cross-validation on training/development dataset	No
Ultrasound image-based deep learning to assist in diagnosing gross extrathyroidal extension thyroid cancer: a retrospective multicenter study.	Qi	2023	China	Screening for a condition	General Otolaryngology	(Artificial) neural network (ANN)	Image - radiology	Other: In silico evaluation (proof of concept)	Yes	Standards for Reporting of Diagnostic Accuracy (STARD) guideline	Single-institution, retrospective validation using held-out test dataset	Yes	Heat Map
Preliminary study using a small plasma extracellular vesicle miRNA panel as a potential biomarker for early diagnosis and prognosis in laryngeal cancer.	Zhang	2023	China	Screening for a condition	Laryngology	(Artificial) neural network (ANN)	EHR / clinical data (other than image or audio)	In silico evaluation (proof of concept)	No		Single-institution, retrospective validation using cross-validation on training/development dataset	No
FLImBrush: dynamic visualization of intraoperative free-hand fiber-based fluorescence lifetime imaging.	Marsden	2020	United States; Japan	Extending MD capabilities in diagnosis or treatment on par or exceeding subspecialists	Head & Neck Surgery	Convolutional neural network (CNN)	Image - non-radiology	Other: In silico evaluation (proof of concept)	Yes	Standards for Reporting Diagnostic Accuracy (STARD)	Single-institution, retrospective validation using held-out test dataset	No
Objective Recognition of Tinnitus Location Using Electroencephalography Connectivity Features.	Li	2021	Other: Germany	Extending MD capabilities in diagnosis or treatment on par or exceeding subspecialists	Otology-Neurotology (includes audiology)	Convolutional neural network (CNN)	Other: EEG signals	In silico evaluation (proof of concept)	No		Single-institution, retrospective validation using cross-validation on training/development dataset	No
A deep convolutional neural network-based method for laryngeal squamous cell carcinoma diagnosis.	He	2021	China	Screening for a condition	General Otolaryngology	Convolutional neural network (CNN)	Image - radiology	Other: In silico evaluation (proof of concept)	Yes	STARD reporting guideline	Single-institution, retrospective validation only (no hold-out test set or cross validation, includes concurrent validation)	No
Paediatric sleep apnea event prediction using nasal air pressure and machine learning.	Crowson	2022	United States	Screening for a condition	Sleep Surgery	Convolutional neural network (CNN)	EHR / clinical data (other than image or audio)	In silico evaluation (proof of concept)	No		Single-institution, retrospective validation using held-out test dataset	No
Continuous Speech for Improved Learning Pathological Voice Disorders.	Wang	2022	Other: Taiwan	Screening for a condition	Laryngology	Recurrent neural network (RNN); Long Short Term Memory Networks (LSTMs)	Audio	Other: In silico evaluation (proof of concept)	No		Single-institution, retrospective validation using held-out test dataset	No
Generation of synthetic tympanic membrane images: Development, human validation, and clinical implications of synthetic data.	SureshI	2023	United States	No clear use case clinically	Otology-Neurotology (includes audiology)	Generative Adversarial Networks (GANs)	Image - non-radiology; Other: Intraoperative images of tympanic membranes	In silico evaluation (proof of concept)	No		Single-institution, retrospective validation only (no hold-out test set or cross validation, includes concurrent validation)	No
From Microphone to Phoneme: An End-to-End Computational Neural Model for Predicting Speech Perception With Cochlear Implants.	Brochier	2022	UK	Automating routine clinical tasks	Otology-Neurotology (includes audiology)	(Artificial) neural network (ANN)	Other: Audiograms	In silico evaluation (proof of concept)	No		Single-institution, retrospective validation using held-out test dataset	No
Aux-MVNet: Auxiliary Classifier-Based Multi-View Convolutional Neural Network for Maxillary Sinusitis Diagnosis on Paranasal Sinuses View.	Lim	2022	Other: South Korea	Screening for a condition	Rhinology & Endoscopic Skull Base Surgery	Convolutional neural network (CNN)	Image - radiology	In silico evaluation (proof of concept)	No		Single-institution, retrospective validation using cross-validation on training/development dataset	No
A Hybrid Deep Learning Approach to Identify Preventable Childhood Hearing Loss.	Jin	2023	United States	Screening for a condition	Otology-Neurotology (includes audiology)	Other: deep neural network	Other: tympanometry tracings	In silico evaluation (proof of concept)	No		Single-institution, retrospective validation using cross-validation on training/development dataset	No
Cancer Detection Using Hyperspectral Imaging and Evaluation of the Superficial Tumor Margin Variance with Depth.	Halicek	2019	United States	Extending MD capabilities in diagnosis or treatment on par or exceeding subspecialists	Head & Neck Surgery	Convolutional neural network (CNN)	Image - non-radiology	In silico evaluation (proof of concept)	No		Single-institution, retrospective validation using cross-validation on training/development dataset	No
Convolutional Neural Network Classifies Pathological Voice Change in Laryngeal Cancer with High Accuracy.	Kim	2020	Other: Korea	Screening for a condition	Laryngology	Convolutional neural network (CNN)	Audio	Other: In silico evaluation (proof of concept)	No		Single-institution, retrospective validation using cross-validation on training/development dataset	No
Automatically evaluating balance usingÂ machineÂ learning and data from a single inertial measurement unit.	Kamran	2021	United States	Extending MD capabilities in diagnosis or treatment on par or exceeding subspecialists	General Otolaryngology	Convolutional neural network (CNN)	Other: Balance dat	In silico evaluation (proof of concept)	No		Single-institution, retrospective validation using held-out test dataset	No
Experimental Investigation of Acoustic Features to Optimize Intelligibility in Cochlear Implants.	Henry	2023	Other: Ireland	Extending MD capabilities in diagnosis or treatment on par or exceeding subspecialists	Otology-Neurotology (includes audiology)	(Artificial) neural network (ANN)	Audio	In silico evaluation (proof of concept)	Yes	Transparent Reporting of Evaluations with Non-randomized Designs (TREND)	Single-institution, retrospective validation using held-out test dataset	No
Analysis and visualization of sleep stages based on deep neural networks.	Krauss	2021	Other: Germany	Extending MD capabilities in diagnosis or treatment on par or exceeding subspecialists	General Otolaryngology	(Artificial) neural network (ANN); Other: deep neural networks	EHR / clinical data (other than image or audio)	Other: In silico evaluation (proof of concept)	No		Single-institution, retrospective validation only (no hold-out test set or cross validation, includes concurrent validation)	No
LncRNA-Associated ceRNA Network Reveals Novel Potential Biomarkers of Laryngeal Squamous Cell Carcinoma.	Jing	2020	China	Extending MD capabilities in diagnosis or treatment on par or exceeding subspecialists	Laryngology	(Artificial) neural network (ANN)	Other: mRNA, miRNA and lncRNA expression profiles of LSCC obtained from Gene Expression Omnibus (GEO) database	Other: In silico evaluation (proof of concept)	No		Single-institution, retrospective validation only (no hold-out test set or cross validation, includes concurrent validation)	No
Deep-Learning-Based Representation of Vocal Fold Dynamics in Adductor Spasmodic Dysphonia during Connected Speech in High-Speed Videoendoscopy.	Yousef	2022	United States	Extending MD capabilities in diagnosis or treatment on par or exceeding subspecialists	Laryngology	Other: DNN	Other: Video	In silico evaluation (proof of concept)	No		Single-institution, retrospective validation using held-out test dataset	No
Application of CNN and ANN in assessment the effect of chemical components of biological nanomaterials in treatment of infection of inner ear and environmental sustainability.	Huang	2023	China; Other: Saudi Arabia	Monitoring care delivery / double-checking	Otology-Neurotology (includes audiology)	(Artificial) neural network (ANN); Convolutional neural network (CNN)	Image - non-radiology	In silico evaluation (proof of concept)	No		Single-institution, retrospective validation using held-out test dataset	No
Accuracy of ChatGPT-Generated Information on Head and Neck and Oromaxillofacial Surgery: A Multicenter Collaborative Analysis.	Vaira	2023	Other: Italy	Extending MD capabilities in diagnosis or treatment on par or exceeding subspecialists	Head & Neck Surgery	Large language model (LLM), e.g., Chat-GPT; Transformer model (other than LLMs)	EHR / clinical data (other than image or audio)	Other: In silico evaluation (proof of concept)	Yes	Standards for Reporting Diagnostic Accuracy (STARD)	Multi-institutional, retrospective validation	No
Machine learning analysis to automatically measure response time of pharyngeal swallowing reflex in videofluoroscopic swallowing study.	Lee	2020	Other: Korea	Extending MD capabilities in diagnosis or treatment on par or exceeding subspecialists	Laryngology	Convolutional neural network (CNN)	Image - non-radiology	In silico evaluation (proof of concept)	No		Single-institution, retrospective validation using cross-validation on training/development dataset	No
Tumor Margin Classification of Head and Neck Cancer Using Hyperspectral Imaging and Convolutional Neural Networks.	Halicek	2018	United States	Extending MD capabilities in diagnosis or treatment on par or exceeding subspecialists	Head & Neck Surgery	Convolutional neural network (CNN)	Image - non-radiology	In silico evaluation (proof of concept)	Yes	TRIPOD	Single-institution, retrospective validation using held-out test dataset	No
Prediction of vestibular schwannoma recurrence using artificial neural network.	Abouzari	2020	United States	Monitoring care delivery / double-checking	Otology-Neurotology (includes audiology)	(Artificial) neural network (ANN)	EHR / clinical data (other than image or audio)	In silico evaluation (proof of concept)	No		Single-institution, retrospective validation using held-out test dataset	No
Applying Machine Learning to Daily-Life Data From the TrackYourTinnitus Mobile Health Crowdsensing Platform to Predict the Mobile Operating System Used With High Accuracy: Longitudinal Observational Study.	Pryss	2020	Other: Germany, Austria	No clear use case clinically	Otology-Neurotology (includes audiology)	Other: Feedforward neural network	Other: survey	In silico evaluation (proof of concept)	No		Single-institution, retrospective validation using cross-validation on training/development dataset	No
Automated diagnosis and management of follicular thyroid nodules based on the devised small-dataset interpretable foreground optimization network deep learning: a multicenter diagnostic study.	Yang	2023	China	Extending MD capabilities in diagnosis or treatment on par or exceeding subspecialists	Head & Neck Surgery	Other: Interpretable foreground optimization network (FThyNet)	Image - radiology	In silico evaluation (proof of concept)	No		Multi-institutional, retrospective validation	No	Heat Maps
A Web-Based Automated Image Processing Research Platform for Cochlear Implantation-Related Studies.	Margeta	2022	Other: Switzerland	Extending MD capabilities in diagnosis or treatment on par or exceeding subspecialists	Otology-Neurotology (includes audiology)	Convolutional neural network (CNN)	Image - radiology	In silico evaluation (proof of concept)	No		No validation was performed	No
Deep learning for real-time detection of nasopharyngeal carcinoma during nasopharyngeal endoscopy.	He	2023	China	Screening for a condition	Rhinology & Endoscopic Skull Base Surgery	Convolutional neural network (CNN)	Image - non-radiology	Other: In silico evaluation (proof of concept)	No		Single-institution, retrospective validation only (no hold-out test set or cross validation, includes concurrent validation)	Yes	Grad-cam
Assessment of cochlear synaptopathy by electrocochleography to low frequencies in a preclinical model and human subjects.	Haggerty	2023	United States	Screening for a condition	Otology-Neurotology (includes audiology)	Recurrent neural network (RNN); Long Short Term Memory Networks (LSTMs)	EHR / clinical data (other than image or audio)	Other: In silico evaluation (proof of concept)	No		Single-institution, retrospective validation only (no hold-out test set or cross validation, includes concurrent validation)	No
Hyperspectral Imaging of Head and Neck Squamous Cell Carcinoma for Cancer Margin Detection in Surgical Specimens from 102 Patients Using Deep Learning.	Halicek	2019	United States	Automating routine clinical tasks	Head & Neck Surgery	Convolutional neural network (CNN)	Image - non-radiology	In silico evaluation (proof of concept)	No		Single-institution, retrospective validation using held-out test dataset	No
Diagnostic and Management Applications of ChatGPT in Structured Otolaryngology Clinical Scenarios.	Qu	2023	United States	Education	General Otolaryngology	Large language model (LLM), e.g., Chat-GPT	Other: clinical vignettes	In silico evaluation (proof of concept)	No		Evaluation of existing model	No
LARNet-STC: Spatio-temporal orthogonal region selection network for laryngeal closure detection in endoscopy videos.	Wang	2022	United States	Screening for a condition	Laryngology	Convolutional neural network (CNN)	Other: Laryngeal endoscopy video	In silico evaluation (proof of concept)	No		Single-institution, retrospective validation using cross-validation on training/development dataset	No
MIB-ANet: A novel multi-scale deep network for nasal endoscopy-based adenoid hypertrophy grading.	Bi	2023	China	Extending MD capabilities in diagnosis or treatment on par or exceeding subspecialists	General Otolaryngology	Convolutional neural network (CNN)	Image - non-radiology	In silico evaluation (proof of concept)	No		Single-institution, retrospective validation using held-out test dataset	Yes	CAM heat maps
Augmenting Community Diagnosis of Safe Ear Disease Through Tele-Myringoscopy with Borescope Using AIML Tecniques.	Katyayan	2023	United States; India	Screening for a condition	Otology-Neurotology (includes audiology)	Convolutional neural network (CNN)	Image - non-radiology	In silico evaluation (proof of concept)	No		Single-institution, retrospective validation using held-out test dataset	No
Artificial Neural Network as a Tool to Predict Facial Nerve Palsy in Parotid Gland Surgery for Benign Tumors.	Chiesa-Estomba	2020	Other: Spain	Extending MD capabilities in diagnosis or treatment on par or exceeding subspecialists	Head & Neck Surgery	(Artificial) neural network (ANN)	Other	In silico evaluation (proof of concept)	No		Single-institution, retrospective validation only (no hold-out test set or cross validation, includes concurrent validation)	No
A CT-based Deep Learning Radiomics Nomogram for the Prediction of EGFR Mutation Status in Head and Neck Squamous Cell Carcinoma.	Zheng	2023	China	Extending MD capabilities in diagnosis or treatment on par or exceeding subspecialists	Head & Neck Surgery	Convolutional neural network (CNN)	Image - radiology	Other: In silico evaluation (proof of concept)	No		Single-institution, retrospective validation using held-out test dataset	No
Tumor detection of the thyroid and salivary glands using hyperspectral imaging and deep learning.	Halicek	2020	United States	Screening for a condition	General Otolaryngology	Convolutional neural network (CNN)	Image - non-radiology	In silico evaluation (proof of concept)	No		Single-institution, retrospective validation using held-out test dataset	Yes	Heat map
Efficient and accurate diagnosis of otomycosis using an ensemble deep-learning model.	Mao	2022	China	Extending MD capabilities in diagnosis or treatment on par or exceeding subspecialists	Otology-Neurotology (includes audiology)	Convolutional neural network (CNN)	Image - non-radiology	In silico evaluation (proof of concept)	No		Single-institution, retrospective validation using held-out test dataset	No
Automatic detection of head and neck squamous cell carcinoma on pathologic slides using polarized hyperspectral imaging and deep learning.	Zhou	2023	China	Extending MD capabilities in diagnosis or treatment on par or exceeding subspecialists	Head & Neck Surgery	Convolutional neural network (CNN)	Image - non-radiology	In silico evaluation (proof of concept)	Yes	Transparent Reporting of Evaluations with Non-randomized Designs (TREND)	Single-institution, retrospective validation using held-out test dataset	No
Automated pharyngeal phase detection and bolus localization in videofluoroscopic swallowing study: Killing two birds with one stone?	Bandini	2022	Canada; Other: Italy	Automating routine clinical tasks	Laryngology	Convolutional neural network (CNN)	Image - radiology	In silico evaluation (proof of concept)	No		Single-institution, retrospective validation using held-out test dataset	Yes	Grad-CAM heat maps
Use of artificial intelligence for the diagnosis of cholesteatoma.	Tseng	2022	United States	Extending MD capabilities in diagnosis or treatment on par or exceeding subspecialists	General Otolaryngology	Convolutional neural network (CNN)	Image - non-radiology	In silico evaluation (proof of concept)	No		Single-institution, retrospective validation using cross-validation on training/development dataset	Yes	Activation map
Objective Assessment of Pathological Voice Using Artificial Intelligence Based on the GRBAS Scale.	Kojima	2021	Japan	Automating routine clinical tasks	Laryngology	Convolutional neural network (CNN)	Audio	In silico evaluation (proof of concept)	No		Single-institution, retrospective validation using held-out test dataset	No
DeepDDK: A Deep Learning based Oral-Diadochokinesis Analysis Software.	Wang	2019	United States	Monitoring care delivery / double-checking	Laryngology	Recurrent neural network (RNN)	Audio	Other: In silico evaluation (proof of concept)	No		Single-institution, retrospective validation using held-out test dataset	No
Head and Neck Cancer Detection in Digitized Whole-Slide Histology Using Convolutional Neural Networks.	Halicek	2019	United States	Extending MD capabilities in diagnosis or treatment on par or exceeding subspecialists	Head & Neck Surgery	Convolutional neural network (CNN)	Other	In silico evaluation (proof of concept)	No		Multi-institutional, retrospective validation	No
Machine Learning Models for the Hearing Impairment Prediction in Workers Exposed to Complex Industrial Noise: A Pilot Study.	Zhao	2019	United States; China	Screening for a condition	Otology-Neurotology (includes audiology)	(Artificial) neural network (ANN)	EHR / clinical data (other than image or audio)	In silico evaluation (proof of concept)	No		Single-institution, retrospective validation using cross-validation on training/development dataset	No
Prediction of obstructive sleep apnea using deep learning in 3D craniofacial reconstruction.	Zhang	2023	China	Extending MD capabilities in diagnosis or treatment on par or exceeding subspecialists	Sleep Surgery	Convolutional neural network (CNN)	Image - radiology	In silico evaluation (proof of concept)	Yes	STAR-D (not AI specific)	Single-institution, retrospective validation using cross-validation on training/development dataset	No
Deep learning technique to detect craniofacial anatomical abnormalities concentrated on middle and anterior of face in patients with sleep apnea.	He	2023	Other: China	Screening for a condition	Sleep Surgery	Convolutional neural network (CNN)	Image - non-radiology	In silico evaluation (proof of concept)	No		Single-institution, retrospective validation using held-out test dataset	No
Deep learning for the screening of primary ciliary dyskinesia based on cranial computed tomography.	Duan	2023	China	Screening for a condition	General Otolaryngology	(Artificial) neural network (ANN)	Image - radiology	Other: In silico evaluation (proof of concept)	No		Single-institution, retrospective validation using held-out test dataset	No
Objective measurement of tinnitus using functional near-infrared spectroscopy and machine learning.	ShoushtarianI	2020	Other: Italy	Extending MD capabilities in diagnosis or treatment on par or exceeding subspecialists	General Otolaryngology	(Artificial) neural network (ANN)	Other	In silico evaluation (proof of concept)	No		Single-institution, retrospective validation using cross-validation on training/development dataset	No
Machine Learning for Vestibular Schwannoma Diagnosis Using Audiometrie Data Alone.	Carey	2022	United States	Screening for a condition	Otology-Neurotology (includes audiology)	(Artificial) neural network (ANN)	Other: Audiograms	In silico evaluation (proof of concept)	No		Single-institution, retrospective validation using held-out test dataset	No
Machine learning directed sentinel lymph node biopsy in cutaneous head and neck melanoma.	Oliver	2022	United States	Screening for a condition	Head & Neck Surgery	(Artificial) neural network (ANN)	Other	Other: In silico evaluation (proof of concept)	No		Multi-institutional, retrospective validation	No
Characterizing Swallows From People With Neurodegenerative Diseases Using High-Resolution Cervical Auscultation Signals and Temporal and Spatial Swallow Kinematic Measurements.	Donohue	2021	United States	Extending MD capabilities in diagnosis or treatment on par or exceeding subspecialists	Laryngology	Recurrent neural network (RNN)	Image - radiology	In silico evaluation (proof of concept)	No		Single-institution, retrospective validation using cross-validation on training/development dataset	No
Deep learning-based electroencephalic diagnosis of tinnitus symptom.	Hong	2023	United States; Other: Korea	Extending MD capabilities in diagnosis or treatment on par or exceeding subspecialists	Otology-Neurotology (includes audiology)	Convolutional neural network (CNN)	Other: EEG data	In silico evaluation (proof of concept)	No		Single-institution, retrospective validation using held-out test dataset	No
Tracking Hyoid Bone Displacement During Swallowing Without Videofluoroscopy Using Machine Learning of Vibratory Signals.	Donohue	2021	United States	Extending MD capabilities in diagnosis or treatment on par or exceeding subspecialists	Laryngology	Recurrent neural network (RNN)	Image - radiology	In silico evaluation (proof of concept)	No		Single-institution, retrospective validation using cross-validation on training/development dataset	No
Multi-tasking deep network for tinnitus classification and severity prediction from multimodal structural MR images.	Lin	2023	United States	Extending MD capabilities in diagnosis or treatment on par or exceeding subspecialists	Other: Neurotology	Convolutional neural network (CNN)	Image - radiology	In silico evaluation (proof of concept)	No		Multi-institutional, retrospective validation	No
Federated Learning for Thyroid Ultrasound Image Analysis to Protect Personal Information: Validation Study in a Real Health Care Environment.	Lee	2021	Other: Korea	Screening for a condition	Laryngology	Convolutional neural network (CNN)	Image - radiology	In silico evaluation (proof of concept)	No		Multi-institutional, retrospective validation	No
Deep Learning based Classification for Head and Neck Cancer Detection with Hyperspectral Imaging in an Animal Model.	Ma	2017		Screening for a condition	Head & Neck Surgery	Convolutional neural network (CNN)	Image - non-radiology	In silico evaluation (proof of concept)	No		Single-institution, retrospective validation using cross-validation on training/development dataset	No
The effect of time on the automated detection of the pharyngeal phase in videofluoroscopic swallowing studies.	Bandini	2023	Other: Italy	Monitoring care delivery / double-checking	Laryngology	Convolutional neural network (CNN)	Image - non-radiology	Other: In silico evaluation (proof of concept)	Yes	TRIPOD	Single-institution, retrospective validation using held-out test dataset	No
Decision making on vestibular schwannoma treatment: predictions based on machine-learning analysis.	Profant	2021	Other: Czech Republic	Extending MD capabilities in diagnosis or treatment on par or exceeding subspecialists	Head & Neck Surgery	(Artificial) neural network (ANN)	EHR / clinical data (other than image or audio)	In silico evaluation (proof of concept)	No		Single-institution, retrospective validation using held-out test dataset	No
Artificial Neural Network-Assisted Classification of Hearing Prognosis of Sudden Sensorineural Hearing Loss With Vertigo.	Lin	2023	Other: Taiwan	Extending MD capabilities in diagnosis or treatment on par or exceeding subspecialists	Otology-Neurotology (includes audiology)	Convolutional neural network (CNN)	Other: vHIT	In silico evaluation (proof of concept)	No		Single-institution, retrospective validation using cross-validation on training/development dataset	No
Comparison of machine learning models to classify Auditory Brainstem Responses recorded from children with Auditory Processing Disorder.	Wimalarathna	2021	Canada	Automating routine clinical tasks	Otology-Neurotology (includes audiology)	Convolutional neural network (CNN)	Audio	In silico evaluation (proof of concept)	No		Single-institution, retrospective validation using cross-validation on training/development dataset	No
Decoding phonation with artificial intelligence (DeP AI): Proof of concept.	Powell	2019	United States; Other: Brazil	Extending MD capabilities in diagnosis or treatment on par or exceeding subspecialists	Laryngology	Convolutional neural network (CNN)	Audio	In silico evaluation (proof of concept)	No		Single-institution, retrospective validation using cross-validation on training/development dataset	No
Automatic classification of informative laryngoscopic images using deep learning.	Yao	2023	United States	Extending MD capabilities in diagnosis or treatment on par or exceeding subspecialists	Laryngology	Convolutional neural network (CNN)	Image - radiology; Image - non-radiology	In silico evaluation (proof of concept)	No		Single-institution, retrospective validation using cross-validation on training/development dataset	No
Diagnosis of lymph node metastasis in head and neck squamous cell carcinoma using deep learning.	Tan	2021	China	Extending MD capabilities in diagnosis or treatment on par or exceeding subspecialists	Head & Neck Surgery	Convolutional neural network (CNN)	Other: Histology	In silico evaluation (proof of concept)	No		Single-institution, retrospective validation using held-out test dataset	No
Automated Bolus Detection in Videofluoroscopic Images of Swallowing Using Mask-RCNN.	Caliskan	2020	United States	Automating routine clinical tasks	Laryngology	Convolutional neural network (CNN)	Image - radiology	In silico evaluation (proof of concept)	No		Single-institution, retrospective validation using held-out test dataset	No
Electrical impedance guides electrode array in cochlear implantation using machine learning and robotic feeder.	Hafeeza	2021	UK	Extending MD capabilities in diagnosis or treatment on par or exceeding subspecialists	Otology-Neurotology (includes audiology)	Other: Shallow Neural Network	Other: recordings of 8 electrode pairs	In silico evaluation (proof of concept)	No		Single-institution, retrospective validation using held-out test dataset	No
Use of Convolutional Neural Networks to Evaluate Auricular Reconstruction Outcomes for Microtia.	Tolba	2022	United States	Extending MD capabilities in diagnosis or treatment on par or exceeding subspecialists	Facial Plastic & Reconstructive Surgery	Convolutional neural network (CNN)	Image - non-radiology	In silico evaluation (proof of concept)	No		Single-institution, retrospective validation using held-out test dataset	No
Hyperspectral Microscopic Imaging for the Detection of Head and Neck Squamous Cell Carcinoma on Histologic Slides.	Ma	2021	United States; China	Automating routine clinical tasks	Head & Neck Surgery	Convolutional neural network (CNN)	Image - non-radiology; Other: Histological slides (hyperspectral images)	In silico evaluation (proof of concept)	No		Single-institution, retrospective validation using cross-validation on training/development dataset	No
Using Machine Learning to Predict Sensorineural Hearing Loss Based on Perilymph Micro RNA Expression Profile.	Shew	2019	United States	Screening for a condition	Head & Neck Surgery	Other: multiclass neural network	EHR / clinical data (other than image or audio)	In silico evaluation (proof of concept)	No		Single-institution, retrospective validation using cross-validation on training/development dataset	No
A Deep Denoising Sound Coding Strategy for Cochlear Implants.	Gajecki	2023	Other: Germany	Extending MD capabilities in diagnosis or treatment on par or exceeding subspecialists	Otology-Neurotology (includes audiology)	Convolutional neural network (CNN)	Audio	Offline validation (silent/shadow evaluation)	No		Single-institution, retrospective validation using held-out test dataset	No
Neural networks for estimation of facial palsy after vestibular schwannoma surgery.	Rampp	2022	Other: Germany	Screening for a condition	General Otolaryngology	(Artificial) neural network (ANN)	EHR / clinical data (other than image or audio)	Other: In silico evaluation (proof of concept)	No		Single-institution, retrospective validation using held-out test dataset	No
Assessing variants of uncertain significance implicated in hearing loss using a comprehensive deafness proteome.	Tollefson	2023	United States	Extending MD capabilities in diagnosis or treatment on par or exceeding subspecialists	Otology-Neurotology (includes audiology)	Other: protein prediction algorithm	EHR / clinical data (other than image or audio)	In silico evaluation (proof of concept)	No		Single-institution, retrospective validation using cross-validation on training/development dataset	No
Making the Subjective Objective: Machine Learning and Rhinoplasty.	Dorfman	2020	United States	Extending MD capabilities in diagnosis or treatment on par or exceeding subspecialists	Rhinology & Endoscopic Skull Base Surgery	Convolutional neural network (CNN)	Image - non-radiology; EHR / clinical data (other than image or audio)	In silico evaluation (proof of concept)	No		Evaluation of existing model	No
Investigation of optimal convolutional neural network conditions for thyroid ultrasound image analysis.	Lee	2023	Other: Korea	Extending MD capabilities in diagnosis or treatment on par or exceeding subspecialists	General Otolaryngology	Convolutional neural network (CNN)	Image - non-radiology	In silico evaluation (proof of concept)	Yes	STROBE	Single-institution, retrospective validation using held-out test dataset	No
A model for obstructive sleep apnea detection using a multi-layer feed-forward neural network based on electrocardiogram, pulse oxygen saturation, and body mass index.	Li	2021	China	Screening for a condition	Sleep Surgery	(Artificial) neural network (ANN)	EHR / clinical data (other than image or audio)	In silico evaluation (proof of concept)	No		Single-institution, retrospective validation using held-out test dataset	No
A Computer Vision Algorithm to Classify Pneumatization of the Mastoid Process on Temporal Bone Computed Tomography Scans.	Hasan	2023	Other: Australia	Automating routine clinical tasks	Otology-Neurotology (includes audiology)	Convolutional neural network (CNN)	Image - radiology	Other: In silico evaluation (proof of concept)	Yes	Standards for Reporting Diagnostic Accuracy (STARD)	Single-institution, retrospective validation using held-out test dataset	No
Improved Environment-Aware-Based Noise Reduction System for Cochlear Implant Users Based on a Knowledge Transfer Approach: Development and Usability Study.	Li	2021	Other: Taiwan	Extending MD capabilities in diagnosis or treatment on par or exceeding subspecialists	Otology-Neurotology (includes audiology)	Other: Deep neural network	Audio	In silico evaluation (proof of concept)	No		Single-institution, retrospective validation only (no hold-out test set or cross validation, includes concurrent validation)	No
Large-scale training to increase speech intelligibility for hearing-impaired listeners in novel noises.	Chen	2016	United States	Extending MD capabilities in diagnosis or treatment on par or exceeding subspecialists	Laryngology	Other: deep neural network	Audio	In silico evaluation (proof of concept)	No		Single-institution, retrospective validation using held-out test dataset	No
Expert-level aspiration and penetration detection during flexible endoscopic evaluation of swallowing with artificial intelligence-assisted diagnosis.	Zhu	2022	Japan	Extending MD capabilities in diagnosis or treatment on par or exceeding subspecialists	Rhinology & Endoscopic Skull Base Surgery	Convolutional neural network (CNN)	Image - non-radiology	In silico evaluation (proof of concept)	No		Single-institution, retrospective validation only (no hold-out test set or cross validation, includes concurrent validation)	No
Predicting Postoperative Cochlear Implant Performance Using Supervised Machine Learning.	Crowson	2020	Canada	Extending MD capabilities in diagnosis or treatment on par or exceeding subspecialists	Otology-Neurotology (includes audiology)	(Artificial) neural network (ANN)	EHR / clinical data (other than image or audio)	In silico evaluation (proof of concept)	No		Single-institution, retrospective validation using cross-validation on training/development dataset	No
Speech enhancement based on neural networks improves speech intelligibility in noise for cochlear implant users.	Goehring	2016	UK; Other: Belgium	Extending MD capabilities in diagnosis or treatment on par or exceeding subspecialists	Otology-Neurotology (includes audiology)	(Artificial) neural network (ANN)	Other: patient speech intelligibility of noise	Other: In silico evaluation (proof of concept)	No		Single-institution, retrospective validation using held-out test dataset	No
Development of a Low-Cost, Noninvasive, Portable Visual Speech Recognition Program.	Kohlberg	2016	United States; Other: Israel	Extending MD capabilities in diagnosis or treatment on par or exceeding subspecialists	General Otolaryngology	(Artificial) neural network (ANN)	Other: videos of sentences being spoken	In silico evaluation (proof of concept)	No		Single-institution, retrospective validation using held-out test dataset	No
Prediction of Vestibular Schwannoma Surgical Outcome Using Deep Neural Network.	Yu	2023	China	Monitoring care delivery / double-checking	Otology-Neurotology (includes audiology)	(Artificial) neural network (ANN)	Image - radiology	In silico evaluation (proof of concept)	No		Single-institution, retrospective validation only (no hold-out test set or cross validation, includes concurrent validation)	No
Detection of pediatric obstructive sleep apnea using a multilayer perceptron model based on single-channel oxygen saturation or clinical features.	Wu	2022	United States	Extending MD capabilities in diagnosis or treatment on par or exceeding subspecialists	Sleep Surgery	Other: Multilayer perception model	EHR / clinical data (other than image or audio)	In silico evaluation (proof of concept)	No		Single-institution, retrospective validation using cross-validation on training/development dataset	No
A Machine Learning-based Neural Implant Front End for Inducing Naturalistic Firing.	Steinhardt	2021	United States	Extending MD capabilities in diagnosis or treatment on par or exceeding subspecialists		Recurrent neural network (RNN); Other: model's ability to capture features of natural sounds not captured by standard CI algorithms suggests potentially broader capabilities beyond just RNNs	Audio	In silico evaluation (proof of concept)	No		Single-institution, retrospective validation using held-out test dataset	No
Optimizing stimulus energy for cochlear implants with a machine learning model of the auditory nerve.	de Nobel	2023	Other: Netherlands	Extending MD capabilities in diagnosis or treatment on par or exceeding subspecialists	Otology-Neurotology (includes audiology)	Convolutional neural network (CNN)	Audio	In silico evaluation (proof of concept)	No		Single-institution, retrospective validation using cross-validation on training/development dataset	No
Artificial neural network classification of pharyngeal high-resolution manometry with impedance data.	Hoffman	2013	United States	Extending MD capabilities in diagnosis or treatment on par or exceeding subspecialists	General Otolaryngology	(Artificial) neural network (ANN)	Image - non-radiology	In silico evaluation (proof of concept)	No		Single-institution, retrospective validation using held-out test dataset	No
Artificial neural network prediction of post-thyroidectomy outcome.	Tsutsumi	2023	United States	Triaging / prioritizing workflow	Head & Neck Surgery	Other: Deep neural network	EHR / clinical data (other than image or audio)	In silico evaluation (proof of concept)	No		Single-institution, retrospective validation using held-out test dataset	No
The use of optical coherence tomography and convolutional neural networks to distinguish normal and abnormal oral mucosa.	Heidari	2020	United States	Screening for a condition	General Otolaryngology	Convolutional neural network (CNN)	Image - radiology	Other: In silico evaluation (proof of concept)	No		Single-institution, retrospective validation using cross-validation on training/development dataset	No
Autonomous diagnosis of pediatric cutaneous vascular anomalies using a convolutional neural network.	Patel	2022	United States	Screening for a condition	Pediatric Otolaryngology	Convolutional neural network (CNN)	Image - non-radiology	In silico evaluation (proof of concept)	No		Single-institution, retrospective validation using held-out test dataset	No
A comparison of logistic regression and artificial neural networks in predicting central lymph node metastases in papillary thyroid microcarcinoma.	Ozden	2018	Other: Turkey	Extending MD capabilities in diagnosis or treatment on par or exceeding subspecialists	General Otolaryngology	(Artificial) neural network (ANN)	EHR / clinical data (other than image or audio)	In silico evaluation (proof of concept)	No		Single-institution, retrospective validation using held-out test dataset	No
Classification of Ear Imagery Database using Bayesian Optimization based on CNN-LSTM Architecture.	Mohammed	2022	Other: Egypt	Screening for a condition	Otology-Neurotology (includes audiology)	Convolutional neural network (CNN)	Image - non-radiology	In silico evaluation (proof of concept)	No		Single-institution, retrospective validation using held-out test dataset	No
Use of a Deep Recurrent Neural Network to Reduce Wind Noise: Effects on Judged Speech Intelligibility and Sound Quality.	Keshavarzi	2018	UK; Other: Australia	Extending MD capabilities in diagnosis or treatment on par or exceeding subspecialists	Otology-Neurotology (includes audiology)	Recurrent neural network (RNN)	Audio	Other: In silico evaluation (proof of concept)	No		Single-institution, prospective validation	No
Rapid diagnosis of primary ciliary dyskinesia: cell culture and soft computing analysis.	Pifferi	2013	UK; Other: Italy	Extending MD capabilities in diagnosis or treatment on par or exceeding subspecialists	Rhinology & Endoscopic Skull Base Surgery	(Artificial) neural network (ANN)	Other	In silico evaluation (proof of concept)	No		Single-institution, retrospective validation using cross-validation on training/development dataset	No
Real-time detection of laryngopharyngeal cancer using an artificial intelligence-assisted system with multimodal data.	Li	2023	China	Extending MD capabilities in diagnosis or treatment on par or exceeding subspecialists	Laryngology	Convolutional neural network (CNN)	Image - non-radiology; EHR / clinical data (other than image or audio)	In silico evaluation (proof of concept)	No		Multi-institutional, prospective validation	No	Attentions map
Shape Prediction of Nasal Bones by Digital 2D-Photogrammetry of the Nose Based on Convolution and Back-Propagation Neural Network.	Tuan	2022	Other: Vietnam	Extending MD capabilities in diagnosis or treatment on par or exceeding subspecialists	Rhinology & Endoscopic Skull Base Surgery	Convolutional neural network (CNN)	Image - non-radiology	In silico evaluation (proof of concept)	No		Single-institution, retrospective validation using held-out test dataset	No
An artificial neural network improves prediction of observed survival in patients with laryngeal squamous carcinoma.	Jones	2006	UK	Extending MD capabilities in diagnosis or treatment on par or exceeding subspecialists	Laryngology	(Artificial) neural network (ANN)	Other: patients	Other: In silico evaluation (proof of concept)	No		Single-institution, retrospective validation only (no hold-out test set or cross validation, includes concurrent validation)	No
Optical biopsy of head and neck cancer using hyperspectral imaging and convolutional neural networks.	Halicek	2019	United States	Extending MD capabilities in diagnosis or treatment on par or exceeding subspecialists	Head & Neck Surgery	Convolutional neural network (CNN)	Other: patient tissue	Other: In silico evaluation (proof of concept)	No		Single-institution, retrospective validation using cross-validation on training/development dataset	No
Automated Detection of Streptococcus pyogenes Pharyngitis by Use of Colorex Strep A CHROMagar and WASPLab Artificial Intelligence Chromogenic Detection Module Software.	Van	2019	United States; Other: France	Extending MD capabilities in diagnosis or treatment on par or exceeding subspecialists	Pediatric Otolaryngology	(Artificial) neural network (ANN)	Image - non-radiology	Other: In silico evaluation (proof of concept)	No		Single-institution, retrospective validation using held-out test dataset	No
Machine Learning for Automated Calculation of Vestibular Schwannoma Volumes.	Cass	2022	United States	Extending MD capabilities in diagnosis or treatment on par or exceeding subspecialists	Otology-Neurotology (includes audiology)	Convolutional neural network (CNN)	Image - radiology	In silico evaluation (proof of concept)	No		Single-institution, retrospective validation using held-out test dataset	No
Artificial neural network analysis to assess hypernasality in patients treated for oral or oropharyngeal cancer.	deBruijn	2011	Other: Netherlands	Extending MD capabilities in diagnosis or treatment on par or exceeding subspecialists	General Otolaryngology	(Artificial) neural network (ANN)	Audio	In silico evaluation (proof of concept)	No		Single-institution, retrospective validation using held-out test dataset	No
Automatic three-dimensional nasal and pharyngeal airway subregions identification via Vision Transformer.	Jin	2023	China	Automating routine clinical tasks	Sleep Surgery	Convolutional neural network (CNN)	Image - radiology	In silico evaluation (proof of concept)	No		Single-institution, retrospective validation using held-out test dataset	No
Automatic detection of head and neck squamous cell carcinoma on histologic slides using hyperspectral microscopic imaging.	Ma	2022	United States	Extending MD capabilities in diagnosis or treatment on par or exceeding subspecialists	Head & Neck Surgery	Convolutional neural network (CNN)	Other: his topologic slides	In silico evaluation (proof of concept)	No		Single-institution, retrospective validation using cross-validation on training/development dataset	No
Novel Machine Learning Model to Predict Interval of Oral Cancer Recurrence for Surveillance Stratification.	Bourdillon	2023	United States	Monitoring care delivery / double-checking	General Otolaryngology	(Artificial) neural network (ANN)	EHR / clinical data (other than image or audio)	In silico evaluation (proof of concept)	No		Single-institution, retrospective validation using cross-validation on training/development dataset	No
Predicting the hearing outcome in sudden sensorineural hearing loss via machine learning models.	Bing	2018	China	Extending MD capabilities in diagnosis or treatment on par or exceeding subspecialists	Otology-Neurotology (includes audiology)	Other: Deep Belief Networks (DBN)	EHR / clinical data (other than image or audio)	In silico evaluation (proof of concept)	No		Single-institution, retrospective validation using cross-validation on training/development dataset	No
Development and evaluation of on/off control for electrolaryngeal speech via artificial neural network based on visual information of lips.	Wu	2013	China	Extending MD capabilities in diagnosis or treatment on par or exceeding subspecialists	Laryngology	(Artificial) neural network (ANN)	Other: video	In silico evaluation (proof of concept)	No		Single-institution, retrospective validation only (no hold-out test set or cross validation, includes concurrent validation)	No
Voice pathology detection and classification from speech signals and EGG signals based on a multimodal fusion method.	Geng	2021	China	Screening for a condition	Laryngology	Convolutional neural network (CNN); Long Short Term Memory Networks (LSTMs)	Audio ; Other: EGG	In silico evaluation (proof of concept)	No		Single-institution, retrospective validation using held-out test dataset	No
Automatic analysis of auditory nerve electrically evoked compound action potential with an artificial neural network.	Charasse	2004	Other: France	Extending MD capabilities in diagnosis or treatment on par or exceeding subspecialists		(Artificial) neural network (ANN)	Other: cochlear implant trace	In silico evaluation (proof of concept)	No		Single-institution, retrospective validation using held-out test dataset	No
Classification of patients on the basis of otoneurological data by using Kohonen networks.	Juhola	2001	Other: Finland, Sweden	Triaging / prioritizing workflow	Otology-Neurotology (includes audiology)	(Artificial) neural network (ANN)	EHR / clinical data (other than image or audio)	In silico evaluation (proof of concept)	No		Single-institution, retrospective validation only (no hold-out test set or cross validation, includes concurrent validation)	No
A deep learning pipeline for automated classification of vocal fold polyps in flexible laryngoscopy.	Yao	2023	United States	Screening for a condition	Laryngology	Convolutional neural network (CNN)	Other: video	In silico evaluation (proof of concept)	No		Single-institution, retrospective validation using held-out test dataset	No
Analysis and Classification of Voice Pathologies Using Glottal Signal Parameters.	Forero	2016	Other: Brazil	Extending MD capabilities in diagnosis or treatment on par or exceeding subspecialists	Laryngology	(Artificial) neural network (ANN)	Audio	In silico evaluation (proof of concept)	No		Single-institution, retrospective validation using held-out test dataset	No
Neural network pattern recognition of lingual-palatal pressure for automated detection of swallow.	Hadley	2015	United States	Extending MD capabilities in diagnosis or treatment on par or exceeding subspecialists	General Otolaryngology	(Artificial) neural network (ANN)	Other: pressure, time	In silico evaluation (proof of concept)	No		Single-institution, retrospective validation using held-out test dataset	No
Detection of balance disorders using rotations around vertical axis and an artificial neural network.	KamiÅ„ski	2022	Other: Poland	Extending MD capabilities in diagnosis or treatment on par or exceeding subspecialists	Head & Neck Surgery	(Artificial) neural network (ANN)	Other	In silico evaluation (proof of concept)	No		Single-institution, retrospective validation using cross-validation on training/development dataset	No
Laryngeal pathology detection by means of class-specific neural maps.	Hadjitodorov	2000	Other: Bulgaria, France	Screening for a condition	Laryngology	(Artificial) neural network (ANN); Other: prototype distribution neural map	Audio	Other: In silico evaluation (proof of concept)	No		Single-institution, retrospective validation using cross-validation on training/development dataset	No
Artificial intelligence for objectively measuring years regained after facial rejuvenation surgery.	Elliott	2023	United States	Monitoring care delivery / double-checking	Facial Plastic & Reconstructive Surgery	Convolutional neural network (CNN)	Image - non-radiology	In silico evaluation (proof of concept)	No		Evaluation of existing model	No
Artificial neural network-based classification to screen for dysphonia using psychoacoustic scaling of acoustic voice features.	Linder	2018	Other: Germany	Screening for a condition	Laryngology	(Artificial) neural network (ANN)	Audio	In silico evaluation (proof of concept)	No		Single-institution, retrospective validation using cross-validation on training/development dataset	No
Three-dimensional analysis of pharyngeal high-resolution manometry data.	Geng	2013	United States	Extending MD capabilities in diagnosis or treatment on par or exceeding subspecialists	Laryngology	(Artificial) neural network (ANN)	Other: pressure generated from swallowing	In silico evaluation (proof of concept)	No		Single-institution, retrospective validation using held-out test dataset	No
Machine Learning to Predict Treatment in Oropharyngeal Squamous Cell Carcinoma.	Karadaghy	2022	United States	Extending MD capabilities in diagnosis or treatment on par or exceeding subspecialists	Head & Neck Surgery	(Artificial) neural network (ANN)	EHR / clinical data (other than image or audio)	In silico evaluation (proof of concept)	No		Single-institution, retrospective validation only (no hold-out test set or cross validation, includes concurrent validation)	No
A deep neural-network classifier for photograph-based estimation of hearing protection attenuation and fit.	Smalt	2021	United States	Monitoring care delivery / double-checking	Otology-Neurotology (includes audiology)	(Artificial) neural network (ANN); Other: deep neural networks	Image - non-radiology	Other: In silico evaluation (proof of concept)	No		Single-institution, retrospective validation using held-out test dataset	No
Generalizable Sample-Efficient Siamese Autoencoder for Tinnitus Diagnosis in Listeners With Subjective Tinnitus.	Liu	2021	United States; Other: Australia	Screening for a condition	Otology-Neurotology (includes audiology)	Convolutional neural network (CNN)	EHR / clinical data (other than image or audio)	In silico evaluation (proof of concept)	No		Single-institution, retrospective validation using held-out test dataset	No
Objective prediction of pharyngeal swallow dysfunction in dysphagia through artificial neural network modeling.	Kritas	2016	Other: Australia, Belgium	Screening for a condition	Laryngology	(Artificial) neural network (ANN)	Other: pressure flow analysis metrics	In silico evaluation (proof of concept)	No		Single-institution, retrospective validation using held-out test dataset	No
Orthogonal Region Selection Network for Laryngeal Closure Detection in Laryngoscopy Videos.	Wang	2020	United States	Extending MD capabilities in diagnosis or treatment on par or exceeding subspecialists	Laryngology	Convolutional neural network (CNN)	Image - non-radiology	In silico evaluation (proof of concept)	No		Single-institution, retrospective validation using held-out test dataset	No
An artificial intelligence algorithm for the classification of sphenoid sinus pneumatisation on sinus computed tomography scans.	Taylor	2023	Other: Australia	Extending MD capabilities in diagnosis or treatment on par or exceeding subspecialists	Rhinology & Endoscopic Skull Base Surgery	Convolutional neural network (CNN)	Image - radiology	In silico evaluation (proof of concept)	No		Single-institution, retrospective validation using held-out test dataset	No
Enhanced artificial intelligence-based diagnosis using CBCT with internal denoising: Clinical validation for discrimination of fungal ball, sinusitis, and normal cases in the maxillary sinus.	Kim	2022	Other: South Korea	Extending MD capabilities in diagnosis or treatment on par or exceeding subspecialists	General Otolaryngology	Generative Adversarial Networks (GANs)	Image - radiology	In silico evaluation (proof of concept)	No		Single-institution, retrospective validation using cross-validation on training/development dataset	Yes	GradCAM
Three-Category Classification of Magnetic Resonance Hearing Loss Images Based on Deep Autoencoder.	Jia	2017	China	Extending MD capabilities in diagnosis or treatment on par or exceeding subspecialists	Otology-Neurotology (includes audiology)	(Artificial) neural network (ANN); Other: feedforward neural network	Image - radiology	Other: In silico evaluation	No		Single-institution, retrospective validation only (no hold-out test set or cross validation, includes concurrent validation)	No
Automatic diagnosis of vocal fold paresis by employing phonovibrogram features and machine learning methods.	Voigt	2010	Other: Germany	Screening for a condition	Laryngology	Other: SVM	Image - non-radiology	Other: In silico evaluation (proof of concept)	No		Single-institution, retrospective validation using held-out test dataset	No
Convolutional Neural Networks for Pathological Voice Detection.	Wu	2018	Other	Screening for a condition	General Otolaryngology	Convolutional neural network (CNN)	Audio	Other: In silico evaluation (proof of concept)	No		Single-institution, retrospective validation only (no hold-out test set or cross validation, includes concurrent validation)	No
Gender, Smoking History, and Age Prediction from Laryngeal Images.	Zhang	2023	United States; Canada	Automating routine clinical tasks	Laryngology	Convolutional neural network (CNN)	Image - non-radiology	In silico evaluation (proof of concept)	No		Single-institution, retrospective validation using held-out test dataset	Yes	CAM maps
3D printed biomimetic cochleae and machine learning co-modelling provides clinical informatics for cochlear implant patients.	Lei	2021	United States	Extending MD capabilities in diagnosis or treatment on par or exceeding subspecialists	Otology-Neurotology (includes audiology)	Other: N/a	Image - non-radiology	Other: In silico evaluation (proof of concept)	No		Single-institution, retrospective validation only (no hold-out test set or cross validation, includes concurrent validation)	No
A deep transfer learning approach for the detection and diagnosis of maxillary sinusitis on panoramic radiographs.	Mori	2021	Japan	Screening for a condition	General Otolaryngology	Convolutional neural network (CNN)	Image - radiology	In silico evaluation (proof of concept)	No		Multi-institutional, retrospective validation	No
Analysing wideband absorbance immittance in normal and ears with otitis media with effusion using machine learning.	Grais	2021	China	Screening for a condition	Otology-Neurotology (includes audiology)	Convolutional neural network (CNN); Other: feedforward neural networks	EHR / clinical data (other than image or audio)	Other: In silico evaluation (proof of concept)	No		Single-institution, retrospective validation using cross-validation on training/development dataset	No
DystoniaBoTXNet: Novel Neural Network Biomarker of Botulinum Toxin Efficacy in Isolated Dystonia.	Yao	2023	United States	Screening for a condition	Otology-Neurotology (includes audiology)	Convolutional neural network (CNN)	EHR / clinical data (other than image or audio)	In silico evaluation (proof of concept)	No		Single-institution, retrospective validation only (no hold-out test set or cross validation, includes concurrent validation)	No
Deep Convolution Neural Network for Laryngeal Cancer Classification on Contact Endoscopy-Narrow Band Imaging.	Esmaeili	2021	Other: Germany	Screening for a condition	Laryngology	Convolutional neural network (CNN)	Image - non-radiology	In silico evaluation (proof of concept)	No		Single-institution, retrospective validation using held-out test dataset	No
The design and validation of a hybrid digital-signal-processing plug-in for traditional cochlear implant speech processors.	Hajiaghababa	2018	Other: Iran	Extending MD capabilities in diagnosis or treatment on par or exceeding subspecialists	Otology-Neurotology (includes audiology)	(Artificial) neural network (ANN)	Audio	In silico evaluation (proof of concept)	No		Single-institution, retrospective validation only (no hold-out test set or cross validation, includes concurrent validation)	No
A new hybrid intelligent system for accurate detection of Parkinson's disease.	Hariharan	2014	Other: Malaysia	Screening for a condition	Laryngology	Other: Probabilistic neural network, general regression neural network	Audio	In silico evaluation (proof of concept)	No		Single-institution, retrospective validation using cross-validation on training/development dataset	No
Towards a computer-aided diagnosis system for vocal cord diseases.	Verikas	2005	Other: Lithuania	Extending MD capabilities in diagnosis or treatment on par or exceeding subspecialists	Laryngology	(Artificial) neural network (ANN)	Image - non-radiology	In silico evaluation (proof of concept)	No		Single-institution, retrospective validation using cross-validation on training/development dataset	No
A hybrid classifier based on nonlinear-PCA and deep belief networks with applications in dysphagia diagnosis.	Su	2017	China	Screening for a condition		Convolutional neural network (CNN)	Image - non-radiology	In silico evaluation (proof of concept)	No		Single-institution, retrospective validation using held-out test dataset	No
Detection of chronic laryngitis due to laryngopharyngeal reflux using color and texture analysis of laryngoscopic images.	Witt	2014	United States	Extending MD capabilities in diagnosis or treatment on par or exceeding subspecialists	Laryngology	(Artificial) neural network (ANN)	Image - non-radiology	In silico evaluation (proof of concept)	No		Single-institution, retrospective validation using held-out test dataset	No
The accuracy of an Online Sequential Extreme Learning Machine in detecting voice pathology using the Malaysian Voice Pathology Database.	Zaim	2023	Other: Malaysia, Iraq	Extending MD capabilities in diagnosis or treatment on par or exceeding subspecialists	Laryngology	Other: Single layer feedforward neural network	EHR / clinical data (other than image or audio)	Other: In silico evaluation (proof of concept)	No		Single-institution, retrospective validation only (no hold-out test set or cross validation, includes concurrent validation)	No
A causal and talker-independent speaker separation/dereverberation deep learning algorithm: Cost associated with conversion to real-time capable operation.	Healy	2021	United States	Monitoring care delivery / double-checking	Otology-Neurotology (includes audiology)	Convolutional neural network (CNN)	Audio	Other: Offline validation (silent/shadow evaluation)	Yes	TRIPOD (Transparent Reporting of a multivariable prediction model for Individual Prognosis Or Diagnosis)	Single-institution, retrospective validation using held-out test dataset	No
Diagnostic accuracy of deep-learning with anomaly detection for a small amount of imbalanced data: discriminating malignant parotid tumors in MRI.	Matsuo	2020	Japan	Extending MD capabilities in diagnosis or treatment on par or exceeding subspecialists	Rhinology & Endoscopic Skull Base Surgery	Convolutional neural network (CNN)	Image - radiology	In silico evaluation (proof of concept)	No		Single-institution, retrospective validation using held-out test dataset	No
LPCANet: Classification of Laryngeal Cancer Histopathological Images Using a CNN with Position Attention and Channel Attention Mechanisms.	Zhou	2021	China	Automating routine clinical tasks	Laryngology	Convolutional neural network (CNN)	Image - non-radiology	In silico evaluation (proof of concept)	Yes	Transparent Reporting of Evaluations with Non-randomized Designs (TREND)	Single-institution, retrospective validation using held-out test dataset	Yes	GRAD-CAM
Non-invasive identification of swallows via deep learning in high resolution cervical auscultation recordings.	Khalifa	2020	United States	Screening for a condition	Laryngology	(Artificial) neural network (ANN)	Other: swallows	In silico evaluation (proof of concept)	No		Single-institution, retrospective validation using cross-validation on training/development dataset	No
Improving the performance of hearing aids in noisy environments based on deep learning technology.	Lai	2018	Other: Taiwan	Extending MD capabilities in diagnosis or treatment on par or exceeding subspecialists	Otology-Neurotology (includes audiology)	Other: deep neural network	Audio	In silico evaluation (proof of concept)	No		Single-institution, retrospective validation using held-out test dataset	No
ChatGPT's quiz skills in different otolaryngology subspecialties: an analysis of 2576 single-choice and multiple-choice board certification preparation questions.	Hoch	2023	United States; UK; Other: Germany, The Netherlands, Spain	Education	General Otolaryngology	Large language model (LLM), e.g., Chat-GPT	Other: Questions	In silico evaluation (proof of concept)	No		Evaluation of existing model	No
A Fully Automated Analytic System for Measuring Endolymphatic Hydrops Ratios in Patients With MÃ©niÃ¨re Disease via Magnetic Resonance Imaging: Deep Learning Model Development Study.	Park	2021	Other: Korea	Extending MD capabilities in diagnosis or treatment on par or exceeding subspecialists	Otology-Neurotology (includes audiology)	Convolutional neural network (CNN)	Image - radiology	In silico evaluation (proof of concept)	No		Single-institution, retrospective validation using cross-validation on training/development dataset	No
Identification of swallowing disorders in early and mid-stage Parkinson's disease using pattern recognition of pharyngeal high-resolution manometry data.	Jones	2018	United States	Screening for a condition	General Otolaryngology	(Artificial) neural network (ANN)	Image - radiology	Other: In silico evaluation (proof of concept)	No		Single-institution, prospective validation	No
Machine Learning in Laryngoscopy Analysis: A Proof of Concept Observational Study for the Identification of Post-Extubation Ulcerations and Granulomas.	Parker	2021	United States	Screening for a condition	Laryngology	Convolutional neural network (CNN)	Image - non-radiology	In silico evaluation (proof of concept)	No		Single-institution, retrospective validation using held-out test dataset	No
An algorithm to increase intelligibility for hearing-impaired listeners in the presence of a competing talker.	Healy	2017	United States	Extending MD capabilities in diagnosis or treatment on par or exceeding subspecialists	Otology-Neurotology (includes audiology)	Other: Deep neural network	Other: patients	Other: In silico evaluation (proof of concept)	No		Single-institution, retrospective validation using cross-validation on training/development dataset	No
Prediction of hearing loss among the noise-exposed workers in a steel factory using artificial intelligence approach.	Aliabadi	2015	Other: Iran	Screening for a condition	Otology-Neurotology (includes audiology)	(Artificial) neural network (ANN)	EHR / clinical data (other than image or audio)	In silico evaluation (proof of concept)	No		Single-institution, retrospective validation only (no hold-out test set or cross validation, includes concurrent validation)	No
A dataset of laryngeal endoscopic images with comparative study on convolution neural network-based semantic segmentation.	Laves	2020	Other: Germany	Screening for a condition	Laryngology	Convolutional neural network (CNN)	Image - non-radiology	Other: In silico evaluation (proof of concept)	No		Single-institution, retrospective validation only (no hold-out test set or cross validation, includes concurrent validation)	No
Visual Speech Recognition: Improving Speech Perception in Noise through Artificial Intelligence.	Raghavan	2020	United States	Extending MD capabilities in diagnosis or treatment on par or exceeding subspecialists	Otology-Neurotology (includes audiology)	Long Short Term Memory Networks (LSTMs)	Other: patients	Other: Offline validation (silent/shadow evaluation)	No		Single-institution, retrospective validation using held-out test dataset	No
Design and Validation of a New Diagnostic Tool for the Differentiation of Pathological Voices in Parkinsonian Patients.	Almaloglou	2021	Other: Greece	Screening for a condition	Laryngology	Convolutional neural network (CNN)	Audio	In silico evaluation (proof of concept)	No		Single-institution, retrospective validation using held-out test dataset	No
The use of explainable artificial intelligence to explore types of fenestral otosclerosis misdiagnosed when using temporal bone high-resolution computed tomography.	Tan	2021	China	Extending MD capabilities in diagnosis or treatment on par or exceeding subspecialists	Otology-Neurotology (includes audiology)	Other: Logical Neural Network	Image - radiology	Other: In silico evaluation (proof of concept)	Yes	STARD	Single-institution, prospective validation	No
Comparative Analysis of CNN and RNN for Voice Pathology Detection.	Syed	2021	Other: Pakistan	Extending MD capabilities in diagnosis or treatment on par or exceeding subspecialists	Laryngology	Convolutional neural network (CNN); Recurrent neural network (RNN)	Audio	In silico evaluation (proof of concept)	No		Single-institution, retrospective validation using cross-validation on training/development dataset	No
Prediction of hearing recovery in unilateral sudden sensorineural hearing loss using artificial intelligence.	Lee	2022	Other: Korea	Extending MD capabilities in diagnosis or treatment on par or exceeding subspecialists	Otology-Neurotology (includes audiology)	(Artificial) neural network (ANN)	EHR / clinical data (other than image or audio)	In silico evaluation (proof of concept)	Yes	TRIPOD	Single-institution, retrospective validation using held-out test dataset	No
Automatic scoring of drug-induced sleep endoscopy for obstructive sleep apnea using deep learning.	Umaee	2023	United States	Extending MD capabilities in diagnosis or treatment on par or exceeding subspecialists	Sleep Surgery	Convolutional neural network (CNN)	Image - non-radiology	In silico evaluation (proof of concept)	No		Multi-institutional, retrospective validation	No
Automated detection of glottic laryngeal carcinoma in laryngoscopic images from a multicentre database using a convolutional neural network.	Yan	2023	United States; China	Screening for a condition	Laryngology	Convolutional neural network (CNN)	Image - non-radiology	In silico evaluation (proof of concept)	No		Single-institution, retrospective validation only (no hold-out test set or cross validation, includes concurrent validation)	No
A deep learning based segregation algorithm to increase speech intelligibility for hearing-impaired listeners in reverberant-noisy conditions.	Zhao	2018	United States	Extending MD capabilities in diagnosis or treatment on par or exceeding subspecialists	Otology-Neurotology (includes audiology)	Other: DNN	Audio	In silico evaluation (proof of concept)	No		Single-institution, retrospective validation using held-out test dataset	No
Outcome prediction in endoscopic surgery for chronic rhinosinusitis - a multidimensional model.	Szaleniec	2014	Other: Poland	Extending MD capabilities in diagnosis or treatment on par or exceeding subspecialists	Rhinology & Endoscopic Skull Base Surgery	(Artificial) neural network (ANN)	EHR / clinical data (other than image or audio)	In silico evaluation (proof of concept)	No		Single-institution, retrospective validation using held-out test dataset	No
Cross-Subject Tinnitus Diagnosis Based on Multi-Band EEG Contrastive Representation Learning.	Wang	2023	China	Extending MD capabilities in diagnosis or treatment on par or exceeding subspecialists	Otology-Neurotology (includes audiology)	Convolutional neural network (CNN)	Other: EEG data	In silico evaluation (proof of concept)	No		Single-institution, retrospective validation using held-out test dataset	Yes	Topographic maps visualizing weights
Rapid histology of laryngeal squamous cell carcinoma with deep-learning based stimulated Raman scattering microscopy.	Zhang	2019	China	Extending MD capabilities in diagnosis or treatment on par or exceeding subspecialists	Laryngology	Convolutional neural network (CNN)	Image - non-radiology	In silico evaluation (proof of concept)	No		Single-institution, retrospective validation using cross-validation on training/development dataset	No
Signal to noise ratio quantifies the contribution of spectral channels to classification of human head and neck tissues ex vivo using deep learning and multispectral imaging.	Liu	2023	United States	Extending MD capabilities in diagnosis or treatment on par or exceeding subspecialists	Head & Neck Surgery	Convolutional neural network (CNN)	Image - non-radiology; Other: Histology	In silico evaluation (proof of concept)	No		Single-institution, retrospective validation using held-out test dataset	Yes	CAM heat maps
Environmental Noise Classification with Inception-Dense Blocks for Hearing Aids.	Ting	2021	Other: Switzerland	Extending MD capabilities in diagnosis or treatment on par or exceeding subspecialists	Otology-Neurotology (includes audiology)	Convolutional neural network (CNN)	Audio	Other: In silico evaluation (proof of concept)	No		Single-institution, retrospective validation using held-out test dataset	No
Deep learning analysis using FDG-PET to predict treatment outcome in patients with oral cavity squamous cell carcinoma.	Fujima	2020	United States; Japan	Extending MD capabilities in diagnosis or treatment on par or exceeding subspecialists	Head & Neck Surgery	Convolutional neural network (CNN)	Image - radiology	In silico evaluation (proof of concept)	No		Single-institution, retrospective validation only (no hold-out test set or cross validation, includes concurrent validation)	No
A Deep Learning Approach to Predict Conductive Hearing Loss in Patients With Otitis Media With Effusion Using Otoscopic Images.	Zeng	2022	China	Extending MD capabilities in diagnosis or treatment on par or exceeding subspecialists	General Otolaryngology	Convolutional neural network (CNN)	Image - non-radiology	In silico evaluation (proof of concept)	No		Single-institution, retrospective validation using held-out test dataset	No
A deep learning-based model predicts survival for patients with laryngeal squamous cell carcinoma: a large population-based study.	Liao	2022	United States	Extending MD capabilities in diagnosis or treatment on par or exceeding subspecialists	Head & Neck Surgery	(Artificial) neural network (ANN)	EHR / clinical data (other than image or audio)	In silico evaluation (proof of concept)	No		Multi-institutional, retrospective validation	No
DeepMTS: Deep Multi-Task Learning for Survival Prediction in Patients With Advanced Nasopharyngeal Carcinoma Using Pretreatment PET/CT.	Meng	2022	United States; China	Extending MD capabilities in diagnosis or treatment on par or exceeding subspecialists	Head & Neck Surgery	Convolutional neural network (CNN)	Image - radiology	In silico evaluation (proof of concept)	No		Single-institution, retrospective validation using held-out test dataset	No
A model of speech recognition for hearing-impaired listeners based on deep learning.	Robbach	2022	Other: Germany	Extending MD capabilities in diagnosis or treatment on par or exceeding subspecialists	General Otolaryngology	(Artificial) neural network (ANN)	Other	Other: In silico evaluation (proof of concept)	No		Single-institution, retrospective validation using cross-validation on training/development dataset	No
Deep Learning for Fully Automated Prediction of Overall Survival in Patients with Oropharyngeal Cancer Using FDG-PET Imaging.	Cheng	2021	Other	Extending MD capabilities in diagnosis or treatment on par or exceeding subspecialists	Head & Neck Surgery	Convolutional neural network (CNN)	Image - radiology	Other: In silico evaluation (proof of concept)	No		Single-institution, retrospective validation using cross-validation on training/development dataset	Yes	Heat Map
Lymph Node Metastases in Papillary Thyroid Carcinoma can be Predicted by a Convolutional Neural Network: a Multi-Institution Study.	Esce	2023	United States; UK	Screening for a condition	Other: Thyroid	Convolutional neural network (CNN)	EHR / clinical data (other than image or audio)	In silico evaluation (proof of concept)	No		Multi-institutional, prospective validation	No
Quantification and Analysis of Laryngeal Closure From Endoscopic Videos.	Lin	2019	UK	Extending MD capabilities in diagnosis or treatment on par or exceeding subspecialists	Laryngology	Convolutional neural network (CNN)	Image - non-radiology	Other: In silico evaluation (proof of concept)	No		Single-institution, retrospective validation only (no hold-out test set or cross validation, includes concurrent validation)	No
Deafness gene screening based on a multilevel cascaded BPNN model.	Liu	2023	China	Extending MD capabilities in diagnosis or treatment on par or exceeding subspecialists	Otology-Neurotology (includes audiology)	Other: Backpropagation neural networks (BPNN)	Other: genetic database	In silico evaluation (proof of concept)	No		Single-institution, retrospective validation using held-out test dataset	No
Autonomous Swallow Segment Extraction Using Deep Learning in Neck-Sensor Vibratory Signals From Patients With Dysphagia.	Khalifa	2023	United States; Other: Egypt	Automating routine clinical tasks	Laryngology	Convolutional neural network (CNN); Recurrent neural network (RNN)	Image - radiology	In silico evaluation (proof of concept)	No		Single-institution, retrospective validation using cross-validation on training/development dataset	No
AI enabled sign language recognition and VR space bidirectional communication using triboelectric smart glove.	Wen	2021	Other: Signapore	Extending MD capabilities in diagnosis or treatment on par or exceeding subspecialists	Otology-Neurotology (includes audiology)	Convolutional neural network (CNN)	Other: sign language	In silico evaluation (proof of concept)	No		Single-institution, retrospective validation using cross-validation on training/development dataset	No
Preoperative prediction by artificial intelligence for mastoid extension in pars flaccida cholesteatoma using temporal bone high-resolution computed tomography: A retrospective study.	Takahashi	2022	Other: Brazil	Extending MD capabilities in diagnosis or treatment on par or exceeding subspecialists	Rhinology & Endoscopic Skull Base Surgery	Other: deep neural network mode	Image - radiology	In silico evaluation (proof of concept)	No		Single-institution, retrospective validation using cross-validation on training/development dataset	No
Predicting prognosis of nasopharyngeal carcinoma based on deep learning: peritumoral region should be valued.	Li	2023	China	Extending MD capabilities in diagnosis or treatment on par or exceeding subspecialists	Head & Neck Surgery	Convolutional neural network (CNN)	Other: Histology	In silico evaluation (proof of concept)	No		Single-institution, retrospective validation only (no hold-out test set or cross validation, includes concurrent validation)	Yes	Grad-CAM
Development of a machine-learning based voice disorder screening tool.	Reid	2022	Canada	Screening for a condition	Laryngology	Convolutional neural network (CNN)	Audio	In silico evaluation (proof of concept)	No		Single-institution, retrospective validation using held-out test dataset	No
Deep learning models to remix music for cochlear implant users.	Gajecki	2018	Other: Germany	Extending MD capabilities in diagnosis or treatment on par or exceeding subspecialists	Otology-Neurotology (includes audiology)	Convolutional neural network (CNN); Recurrent neural network (RNN)	Audio	In silico evaluation (proof of concept)	No		Single-institution, retrospective validation using held-out test dataset	No
Predicting the Outcomes of Internet-Based Cognitive Behavioral Therapy for Tinnitus: Applications of Artificial Neural Network and Support Vector Machine.	Rodrigo	2022	United States; UK; Other: South Africa, Sweden, India	Monitoring care delivery / double-checking	Otology-Neurotology (includes audiology)	(Artificial) neural network (ANN)	EHR / clinical data (other than image or audio)	In silico evaluation (proof of concept)	No		Single-institution, retrospective validation using cross-validation on training/development dataset	No
An Open-Source Computer Vision Tool for Automated Vocal Fold Tracking From Videoendoscopy.	Adamian	2020	United States	Extending MD capabilities in diagnosis or treatment on par or exceeding subspecialists	Laryngology	Convolutional neural network (CNN)	Image - non-radiology	In silico evaluation (proof of concept)	No		Multi-institutional, retrospective validation	No
Automated classification of nasal polyps in endoscopy video-frames using handcrafted and CNN features.	Ay	2022	Other: Turkey	Screening for a condition	Rhinology & Endoscopic Skull Base Surgery	Convolutional neural network (CNN)	Image - non-radiology	In silico evaluation (proof of concept)	No		Single-institution, retrospective validation using held-out test dataset	No
Predictive Outcomes of Deep Learning Measurement of the Anterior Glottic Angle in Bilateral Vocal Fold Immobility.	DeVore	2023	United States	Extending MD capabilities in diagnosis or treatment on par or exceeding subspecialists	Laryngology	(Artificial) neural network (ANN)	Other: video	In silico evaluation (proof of concept)	No		Single-institution, retrospective validation only (no hold-out test set or cross validation, includes concurrent validation)	No
Volumetric assessment of paranasal sinus opacification on computed tomography can be automated using a convolutional neural network.	Humphries	2020	United States; Other: Italy	Extending MD capabilities in diagnosis or treatment on par or exceeding subspecialists	Rhinology & Endoscopic Skull Base Surgery	Convolutional neural network (CNN)	Image - radiology	In silico evaluation (proof of concept)	No		Single-institution, retrospective validation only (no hold-out test set or cross validation, includes concurrent validation)	No
Automated Radiomic Analysis of Vestibular Schwannomas and Inner Ears Using Contrast-Enhanced T1-Weighted and T2-Weighted Magnetic Resonance Imaging Sequences and Artificial Intelligence.	Neves	2023	United States	Automating routine clinical tasks	Otology-Neurotology (includes audiology)	Convolutional neural network (CNN)	Image - radiology	In silico evaluation (proof of concept)	No		Single-institution, retrospective validation using held-out test dataset	No
A Deep Learning Algorithm for Objective Assessment of Hypernasality in Children With Cleft Palate.	Mathad	2021	United States	Automating routine clinical tasks	Laryngology	Other: Deep neural net	Audio	In silico evaluation (proof of concept)	No		Single-institution, retrospective validation using held-out test dataset	No
Prediction of risk factors for pharyngo-cutaneous fistula after total laryngectomy using artificial intelligence.	Choi	2021	Other: Korea	Screening for a condition	Laryngology	(Artificial) neural network (ANN)	EHR / clinical data (other than image or audio)	In silico evaluation (proof of concept)	No		Single-institution, retrospective validation using cross-validation on training/development dataset	No
Restoring speech intelligibility for hearing aid users with deep learning.	Diehl	2023	Other: Germany	Monitoring care delivery / double-checking	Otology-Neurotology (includes audiology)	Other: U-Net model	Audio	Other: In silico evaluation (proof of concept)	No		Single-institution, retrospective validation using held-out test dataset	No
Classification of Wideband Tympanometry by Deep Transfer Learning With Data Augmentation for Automatic Diagnosis of Otosclerosis.	Nie	2022	China; Other: France	Screening for a condition	Otology-Neurotology (includes audiology)	Convolutional neural network (CNN)		In silico evaluation (proof of concept)	No		Single-institution, retrospective validation using cross-validation on training/development dataset	No
Transfer learning in diagnosis of maxillary sinusitis using panoramic radiography and conventional radiography.	Kotaki	2023	Japan	Extending MD capabilities in diagnosis or treatment on par or exceeding subspecialists	General Otolaryngology	Convolutional neural network (CNN)	Image - radiology	In silico evaluation (proof of concept)	No		Multi-institutional, retrospective validation	No
Preoperative prediction of sinonasal papilloma by artificial intelligence using nasal video endoscopy: a retrospective study.	Kojima	2023	Japan	Extending MD capabilities in diagnosis or treatment on par or exceeding subspecialists	Rhinology & Endoscopic Skull Base Surgery	Convolutional neural network (CNN)	Image - non-radiology	In silico evaluation (proof of concept)	No		Single-institution, retrospective validation using cross-validation on training/development dataset	No
An effectively causal deep learning algorithm to increase intelligibility in untrained noises for hearing-impaired listeners.	Healy	2021	United States	Extending MD capabilities in diagnosis or treatment on par or exceeding subspecialists	Otology-Neurotology (includes audiology)	Other: Gated convolutional recurrent network	Audio	In silico evaluation (proof of concept)	No		Single-institution, retrospective validation using held-out test dataset	No
Evaluating the generalizability of deep learning image classification algorithms to detect middle ear disease using otoscopy.	Habib	2023	Other: Australia	Screening for a condition	Otology-Neurotology (includes audiology)	Convolutional neural network (CNN); Other	Image - non-radiology	Other: In silico evaluation (proof of concept)	Yes	STARD and CONSORT-AI	Single-institution, retrospective validation using cross-validation on training/development dataset	No
Detection of Pathological Voice Using Cepstrum Vectors: A Deep Learning Approach.	Fang	2019	Other: Taiwan	Screening for a condition	Laryngology	(Artificial) neural network (ANN)	Audio	In silico evaluation (proof of concept)	No		Single-institution, retrospective validation using held-out test dataset	No
Validity and reliability of an instrument evaluating the performance of intelligent chatbot: the Artificial Intelligence Performance Instrument (AIPI).	Lechien	2023	United States; Other: France, Ireland, Belgium, Italy	Extending MD capabilities in diagnosis or treatment on par or exceeding subspecialists	General Otolaryngology	Large language model (LLM), e.g., Chat-GPT	Other: clinical cases	In silico evaluation (proof of concept)	No		Evaluation of existing model	No
Artificial intelligence for cellular phenotyping diagnosis of nasal polyps by whole-slide imaging.	Wu	2021	China	Screening for a condition	Rhinology & Endoscopic Skull Base Surgery	Convolutional neural network (CNN)	Image - non-radiology	In silico evaluation (proof of concept)	No		Single-institution, prospective validation	No
Craniocerebral Magnetic Resonance Imaging Features of Benign Paroxysmal Positional Vertigo under Artificial Intelligence Algorithm and the Correlation with Cerebrovascular Disease.	Xue	2022	China	Extending MD capabilities in diagnosis or treatment on par or exceeding subspecialists	Otology-Neurotology (includes audiology)	Convolutional neural network (CNN)	Image - radiology	In silico evaluation (proof of concept)	No		No validation was performed	No
A talker-independent deep learning algorithm to increase intelligibility for hearing-impaired listeners in reverberant competing talker conditions.	Healy	2020	United States	Extending MD capabilities in diagnosis or treatment on par or exceeding subspecialists	Otology-Neurotology (includes audiology)	Convolutional neural network (CNN)	Audio	Other: In silico evaluation (proof of concept)	No		Single-institution, retrospective validation using held-out test dataset	No
Cystic cervical lymph nodes of papillary thyroid carcinoma, tuberculosis and human papillomavirus positive oropharyngeal squamous cell carcinoma: utility of deep learning in their differentiation on CT.	Onoue	2021	United States; Japan	Monitoring care delivery / double-checking	Head & Neck Surgery	Convolutional neural network (CNN)	Image - radiology	In silico evaluation (proof of concept)	No		Single-institution, retrospective validation using held-out test dataset	No
Artificial neural network modelling of the results of tympanoplasty in chronic suppurative otitis media patients.	Szaleniec	2013	Other: Poland	Extending MD capabilities in diagnosis or treatment on par or exceeding subspecialists	Otology-Neurotology (includes audiology)	(Artificial) neural network (ANN)	EHR / clinical data (other than image or audio)	In silico evaluation (proof of concept)	No		Single-institution, retrospective validation using held-out test dataset	No
Multispectral Imaging for Automated Tissue Identification of Normal Human Surgical Specimens.	Shenson	2021	United States	Extending MD capabilities in diagnosis or treatment on par or exceeding subspecialists	General Otolaryngology	Convolutional neural network (CNN)	Image - non-radiology	In silico evaluation (proof of concept)	No		Single-institution, retrospective validation using held-out test dataset	No
A Deep Learning Algorithm to Identify Anatomical Landmarks on Computed Tomography of the Temporal Bone.	Hasan	2023	Other: Australia	Automating routine clinical tasks	General Otolaryngology	Convolutional neural network (CNN)	Image - radiology	In silico evaluation (proof of concept)	No		Single-institution, retrospective validation using held-out test dataset	No
An artificial intelligence algorithm that identifies middle turbinate pneumatisation (concha bullosa) on sinus computed tomography scans.	Parmar	2020	Other: Australia	Screening for a condition	Rhinology & Endoscopic Skull Base Surgery	Convolutional neural network (CNN)	Image - radiology	Other: In silico evaluation (proof of concept)	No		Single-institution, retrospective validation only (no hold-out test set or cross validation, includes concurrent validation)	No
A Deep Learning Approach for Quantifying Vocal Fold Dynamics During Connected Speech Using Laryngeal High-Speed Videoendoscopy.	Yousef	2022	United States	Extending MD capabilities in diagnosis or treatment on par or exceeding subspecialists	Laryngology	Convolutional neural network (CNN)	Image - non-radiology	In silico evaluation (proof of concept)	No		Single-institution, retrospective validation using held-out test dataset	No
Morphologic clustering of earcanals using deep learning algorithm to design artificial ears dedicated to earplug attenuation measurement.	Poissenot-Arrigoni	2022	Canada	Extending MD capabilities in diagnosis or treatment on par or exceeding subspecialists	Otology-Neurotology (includes audiology)	Other	Other: patients	Other: In silico evaluation (proof of concept)	No		Single-institution, retrospective validation using cross-validation on training/development dataset	No
A Deep Learning Model for Classification of Parotid Neoplasms Based on Multimodal Magnetic Resonance Image Sequences.	Liu	2022	China	Extending MD capabilities in diagnosis or treatment on par or exceeding subspecialists	Head & Neck Surgery	Convolutional neural network (CNN)	Image - radiology	In silico evaluation (proof of concept)	No		Single-institution, retrospective validation using cross-validation on training/development dataset	No
"Human vs Machine" Validation of a Deep Learning Algorithm for Pediatric Middle Ear Infection Diagnosis.	Crowson	2023	United States	Extending MD capabilities in diagnosis or treatment on par or exceeding subspecialists	Otology-Neurotology (includes audiology)	(Artificial) neural network (ANN)	Image - non-radiology	In silico evaluation (proof of concept)	No		Single-institution, retrospective validation using held-out test dataset	No
An artificial intelligence algorithm that differentiates anterior ethmoidal artery location on sinus computed tomography scans.	Huang	2020	Other: Australia	Extending MD capabilities in diagnosis or treatment on par or exceeding subspecialists	Rhinology & Endoscopic Skull Base Surgery	Convolutional neural network (CNN)	Image - radiology	In silico evaluation (proof of concept)	No		Single-institution, retrospective validation using held-out test dataset	No
Using deep learning to identify the recurrent laryngeal nerve during thyroidectomy.	Gong	2021	United States	Extending MD capabilities in diagnosis or treatment on par or exceeding subspecialists	Head & Neck Surgery	Convolutional neural network (CNN)	Image - non-radiology	Other: In silico evaluation (proof of concept)	No		Single-institution, retrospective validation only (no hold-out test set or cross validation, includes concurrent validation)	No
Deep Learning Predicts HPV Association in Oropharyngeal Squamous Cell Carcinomas and Identifies Patients with a Favorable Prognosis Using Regular H&E Stains.	Klein	2021	Other: German	Extending MD capabilities in diagnosis or treatment on par or exceeding subspecialists	Head & Neck Surgery	Convolutional neural network (CNN)	Other: Histology	In silico evaluation (proof of concept)	No	EORTC	Multi-institutional, retrospective validation	Yes	Grad-CAM
Automatic Hyoid Bone Tracking in Real-Time Ultrasound Swallowing Videos Using Deep Learning Based and Correlation Filter Based Trackers.	Feng	2021	Other: Hong Kong	Automating routine clinical tasks	Laryngology	Convolutional neural network (CNN)	Image - radiology	In silico evaluation (proof of concept)	No		Single-institution, retrospective validation using held-out test dataset	No
Digital diaphanoscopy of maxillary sinus pathologies supported by machine learning.	Bryanskaya	2023	Other: Russia	Extending MD capabilities in diagnosis or treatment on par or exceeding subspecialists	General Otolaryngology	Convolutional neural network (CNN)	Other: Digital diaphanoscopy	In silico evaluation (proof of concept)	No		Single-institution, retrospective validation using held-out test dataset	No
Developing an Artificial Intelligence Tool to Predict Vocal Cord Pathology in Primary Care Settings.	Compton	2023	Canada	Extending MD capabilities in diagnosis or treatment on par or exceeding subspecialists	Laryngology	(Artificial) neural network (ANN)	Image - non-radiology	In silico evaluation (proof of concept)	No		Single-institution, retrospective validation using held-out test dataset	No
Prediction of Tinnitus Treatment Outcomes Based on EEG Sensors and TFI Score Using Deep Learning.	Doborjeh	2023	UK; Other: New Zealand, Australia	Extending MD capabilities in diagnosis or treatment on par or exceeding subspecialists	Otology-Neurotology (includes audiology)	Convolutional neural network (CNN)	EHR / clinical data (other than image or audio)	In silico evaluation (proof of concept)	No		Single-institution, retrospective validation using cross-validation on training/development dataset	No
Improving detection of impacted animal bones on lateral neck radiograph using a deep learning artificial intelligence algorithm.	Chen	2023	Other: Taiwan	Extending MD capabilities in diagnosis or treatment on par or exceeding subspecialists	Laryngology	Convolutional neural network (CNN)	Image - radiology	Other: In silico evaluation (proof of concept)	No		Single-institution, retrospective validation using held-out test dataset	No
Multi-Institutional Validation of Deep Learning for Pretreatment Identification of Extranodal Extension in Head and Neck Squamous Cell Carcinoma.	Kann	2019	United States	Extending MD capabilities in diagnosis or treatment on par or exceeding subspecialists	Head & Neck Surgery	Convolutional neural network (CNN)	Image - radiology	Other: In silico evaluation (proof of concept)	No		Multi-institutional, retrospective validation	No
A convolutional neural network-based framework for analysis and assessment of non-linguistic sound classification and enhancement for normal hearing and cochlear implant listeners.	Shekar	2022	United States	Extending MD capabilities in diagnosis or treatment on par or exceeding subspecialists	Otology-Neurotology (includes audiology)	Convolutional neural network (CNN)	Audio	Other: In silico evaluation (proof of concept)	Yes	Standards for Reporting Diagnostic Accuracy (STARD)	Single-institution, retrospective validation using held-out test dataset	No
Deep learning-based prediction of treatment prognosis from nasal polyp histology slides.	Wang	2023	China	Extending MD capabilities in diagnosis or treatment on par or exceeding subspecialists	Rhinology & Endoscopic Skull Base Surgery	Convolutional neural network (CNN)	Other: H&E-stained whole-slide images	In silico evaluation (proof of concept)	No		Single-institution, retrospective validation using held-out test dataset	Yes	Grad-CAM
A deep learning approach to the diagnosis of atelectasis and attic retraction pocket in otitis media with effusion using otoscopic images.	Zeng	2023	China	Extending MD capabilities in diagnosis or treatment on par or exceeding subspecialists	Otology-Neurotology (includes audiology)	Convolutional neural network (CNN)	Image - non-radiology	In silico evaluation (proof of concept)	No		Single-institution, retrospective validation using cross-validation on training/development dataset	No
Deep Learning End-to-End Approach for the Prediction of Tinnitus based on EEG Data().	Allgaier	2021	Other: Germany	Screening for a condition	Otology-Neurotology (includes audiology)	Other: unspecified neural network	Other: EEG	In silico evaluation (proof of concept)	No		Single-institution, prospective validation	No
Automated laryngeal mass detection algorithm for home-based self-screening test based on convolutional neural network.	Kim	2021	Other: Korea	Extending MD capabilities in diagnosis or treatment on par or exceeding subspecialists	Laryngology	Convolutional neural network (CNN)	Image - non-radiology	In silico evaluation (proof of concept)	No		Single-institution, retrospective validation using held-out test dataset	No
"Vertigo, likely peripheral": the dizzying rise of ChatGPT.	Chee	2023	Other: Singapore	Screening for a condition	Otology-Neurotology (includes audiology)	Large language model (LLM), e.g., Chat-GPT	EHR / clinical data (other than image or audio)	In silico evaluation (proof of concept)	No		Single-institution, retrospective validation using held-out test dataset	No
Automated multi-class classification for prediction of tympanic membrane changes with deep learning models.	Choi	2022	Other: South Korea	Screening for a condition	Otology-Neurotology (includes audiology)	Convolutional neural network (CNN)	Image - non-radiology	Other: In silico evaluation (proof of concept)	No		Single-institution, retrospective validation only (no hold-out test set or cross validation, includes concurrent validation)	No
Detection of maxillary sinus fungal ball via 3-D CNN-based artificial intelligence: Fully automated system and clinical validation.	Kim	2022	Other: MALAYSIA	Screening for a condition	General Otolaryngology	Convolutional neural network (CNN)	Image - radiology	In silico evaluation (proof of concept)	No		Single-institution, retrospective validation using cross-validation on training/development dataset	Yes	Grad-CAM
Investigating the use of a two-stage attention-aware convolutional neural network for the automated diagnosis of otitis media from tympanic membrane images: a prediction model development and validation study.	Cai	2021	China	Extending MD capabilities in diagnosis or treatment on par or exceeding subspecialists	Otology-Neurotology (includes audiology)	Convolutional neural network (CNN)	Image - non-radiology	In silico evaluation (proof of concept)	No		Single-institution, retrospective validation using cross-validation on training/development dataset	Yes	Representative CAM diagrams
Differential Biases and Variabilities of Deep Learning-Based Artificial Intelligence and Human Experts in Clinical Diagnosis: Retrospective Cohort and Survey Study.	Cha	2021	Other: Korea	Extending MD capabilities in diagnosis or treatment on par or exceeding subspecialists	Otology-Neurotology (includes audiology)	Convolutional neural network (CNN)	Image - non-radiology	In silico evaluation (proof of concept)	No		Single-institution, retrospective validation only (no hold-out test set or cross validation, includes concurrent validation)	No
Transfer learning for informative-frame selection in laryngoscopic videos through learned features.	Patrini	2020	Other: Italy	Screening for a condition	Laryngology	Convolutional neural network (CNN)	Other: video	Other: In silico evaluation (proof of concept)	No		Single-institution, retrospective validation using cross-validation on training/development dataset	No
The Detection of Nasopharyngeal Carcinomas Using a Neural Network Based on Nasopharyngoscopic Images.	Wang	2023	China	Extending MD capabilities in diagnosis or treatment on par or exceeding subspecialists	Head & Neck Surgery	Convolutional neural network (CNN)	Image - non-radiology	In silico evaluation (proof of concept)	No		Single-institution, retrospective validation using held-out test dataset	No
Machine-learning-assisted spontaneous Raman spectroscopy classification and feature extraction for the diagnosis of human laryngeal cancer.	Li	2022	United States; Canada	Extending MD capabilities in diagnosis or treatment on par or exceeding subspecialists	Laryngology	Convolutional neural network (CNN)	Other: Raman spectra	Other: In silico evaluation (proof of concept)	No		Single-institution, retrospective validation using held-out test dataset	No
Deep Learning for Voice Gender Identification: Proof-of-concept for Gender-Affirming Voice Care.	Bensoussan	2021	United States; Canada	Extending MD capabilities in diagnosis or treatment on par or exceeding subspecialists	Laryngology	Convolutional neural network (CNN)	Audio	In silico evaluation (proof of concept)	No		Single-institution, retrospective validation using cross-validation on training/development dataset	No
A deep learning algorithm to increase intelligibility for hearing-impaired listeners in the presence of a competing talker and reverberation.	Healy	2019	United States	Extending MD capabilities in diagnosis or treatment on par or exceeding subspecialists	Otology-Neurotology (includes audiology)	Recurrent neural network (RNN); Long Short Term Memory Networks (LSTMs)	Audio	Other: In silico evaluation (proof of concept)	No		Single-institution, retrospective validation using cross-validation on training/development dataset	No
Deep Learning Application for Vocal Fold Disease Prediction Through Voice Recognition: Preliminary Development Study.	Hu	2021	Other: Taiwan	Screening for a condition	Laryngology	Convolutional neural network (CNN)	Audio	Other: In silico evaluation (proof of concept)	No		Single-institution, retrospective validation only (no hold-out test set or cross validation, includes concurrent validation)	No
Deep Learning-Based Noise Reduction Approach to Improve Speech Intelligibility for Cochlear Implant Recipients.	Lai	2018	Other: Taiwan	Extending MD capabilities in diagnosis or treatment on par or exceeding subspecialists	Laryngology	(Artificial) neural network (ANN); Other: deep neural networks	Other	Other: In silico evaluation (proof of concept)	No		Single-institution, retrospective validation using held-out test dataset	No
A Novel Artificial Intelligence System for Endotracheal Intubation.	Carlson	2016	United States	Extending MD capabilities in diagnosis or treatment on par or exceeding subspecialists	Laryngology	(Artificial) neural network (ANN)	Other: Videos of emergency endotracheal intubations	In silico evaluation (proof of concept)	No		Single-institution, retrospective validation using held-out test dataset	No
Predictions for Three-Month Postoperative Vocal Recovery after Thyroid Surgery from Spectrograms with Deep Neural Network.	Lee	2022	Other: South Korea	Monitoring care delivery / double-checking	Laryngology	Convolutional neural network (CNN)	EHR / clinical data (other than image or audio)	Other: In silico evaluation (proof of concept)	No		Single-institution, retrospective validation only (no hold-out test set or cross validation, includes concurrent validation)	No
A Convolutional Neural Network for Real Time Classification, Identification, and Labelling of Vocal Cord and Tracheal Using Laryngoscopy and Bronchoscopy Video.	Matava	2020	Canada	Extending MD capabilities in diagnosis or treatment on par or exceeding subspecialists	Laryngology	Convolutional neural network (CNN)	Image - non-radiology	In silico evaluation (proof of concept)	No		Single-institution, retrospective validation using held-out test dataset	No
Magnetic Resonance Imaging Features on Deep Learning Algorithm for the Diagnosis of Nasopharyngeal Carcinoma.	Huang	2022	China	Screening for a condition	General Otolaryngology	Convolutional neural network (CNN)	Image - radiology	Other: In silico evaluation (proof of concept)	No		No validation was performed	No
Differentiation of eosinophilic and non-eosinophilic chronic rhinosinusitis on preoperative computed tomography using deep learning.	Hua	2022	China	Extending MD capabilities in diagnosis or treatment on par or exceeding subspecialists	General Otolaryngology	Convolutional neural network (CNN)	Image - radiology	Other: In silico evaluation (proof of concept)	No		Single-institution, retrospective validation only (no hold-out test set or cross validation, includes concurrent validation)	No
Pathological voice classification based on multi-domain features and deep hierarchical extreme learning machine.	Wang	2023	China	Screening for a condition	Laryngology	(Artificial) neural network (ANN)	Audio	In silico evaluation (proof of concept)	No		Single-institution, retrospective validation only (no hold-out test set or cross validation, includes concurrent validation)	No
A Deep Learning Approach for Detecting Otitis Media From Wideband Tympanometry Measurements.	Sundgaard	2022	Japan	Screening for a condition	Otology-Neurotology (includes audiology)	Convolutional neural network (CNN)	Other: Tympanometry	Other: In silico evaluation (proof of concept)	No		Single-institution, retrospective validation using held-out test dataset	No
A nystagmus extraction system using artificial intelligence for video-nystagmography.	Lee	2023	Other: Korea	Extending MD capabilities in diagnosis or treatment on par or exceeding subspecialists	Otology-Neurotology (includes audiology)	Convolutional neural network (CNN)	Image - non-radiology	In silico evaluation (proof of concept)	No		Single-institution, retrospective validation using cross-validation on training/development dataset	No
Video recognition of simple mastoidectomy using convolutional neural networks: Detection and segmentation of surgical tools and anatomical regions.	Choi	2021	Other: Korea	Extending MD capabilities in diagnosis or treatment on par or exceeding subspecialists	General Otolaryngology	Convolutional neural network (CNN)	Image - non-radiology	In silico evaluation (proof of concept)	No		Single-institution, retrospective validation using held-out test dataset	No
Building an Otoscopic screening prototype tool using deep learning.	Livingstone	2019	Canada	Monitoring care delivery / double-checking	Otology-Neurotology (includes audiology)	Convolutional neural network (CNN)	Image - non-radiology	In silico evaluation (proof of concept)	No		Single-institution, retrospective validation using held-out test dataset	No
Optimal Deep Learning-Based Vocal Fold Disorder Detection and Classification Model on High-Speed Video Endoscopy.	Sakthivel	2022	India	Extending MD capabilities in diagnosis or treatment on par or exceeding subspecialists	Laryngology	Convolutional neural network (CNN); Other: Deep belief network	Image - non-radiology	In silico evaluation (proof of concept)	No		Single-institution, retrospective validation only (no hold-out test set or cross validation, includes concurrent validation)	No
Effective End-to-End Deep Learning Process in Medical Imaging Using Independent Task Learning: Application for Diagnosis of Maxillary Sinusitis.	Oh	2021	Other: South Korea	Screening for a condition	General Otolaryngology	Convolutional neural network (CNN)	Image - radiology	In silico evaluation (proof of concept)	No		Single-institution, retrospective validation using held-out test dataset	No
Single-ended prediction of listening effort using deep neural networks.	Huber	2018	Other: Germany	Extending MD capabilities in diagnosis or treatment on par or exceeding subspecialists	Otology-Neurotology (includes audiology)	(Artificial) neural network (ANN); Other: deep neural networks	Other: listening effort ratings	Other: In silico evaluation (proof of concept)	No		Single-institution, retrospective validation using held-out test dataset	No
An Improvised Deep-Learning-Based Mask R-CNN Model for Laryngeal Cancer Detection Using CT Images.	Sahoo	2022	India	Screening for a condition	Laryngology	Convolutional neural network (CNN)	Image - radiology	Other: In silico evaluation (proof of concept)	No		Single-institution, retrospective validation using cross-validation on training/development dataset	No
Cascade recurring deep networks for audible range prediction.	Nam	2017	Other: Korea	Extending MD capabilities in diagnosis or treatment on par or exceeding subspecialists	Otology-Neurotology (includes audiology)	Other: Cascade Recurring Deep Net- work	EHR / clinical data (other than image or audio)	In silico evaluation (proof of concept)	No		Single-institution, retrospective validation using held-out test dataset	No
Torsional nystagmus recognition based on deep learning for vertigo diagnosis.	Li	2023	China	Extending MD capabilities in diagnosis or treatment on par or exceeding subspecialists	Otology-Neurotology (includes audiology)	Long Short Term Memory Networks (LSTMs)	EHR / clinical data (other than image or audio)	In silico evaluation (proof of concept)	No		Single-institution, retrospective validation only (no hold-out test set or cross validation, includes concurrent validation)	No
Smartphone-based artificial intelligence using a transfer learning algorithm for the detection and diagnosis of middle ear diseases: A retrospective deep learning study.	Chen	2022	Other: Taiwan	Screening for a condition	Otology-Neurotology (includes audiology)	Convolutional neural network (CNN)	Image - non-radiology	Other: In silico evaluation (proof of concept)	No		Single-institution, retrospective validation only (no hold-out test set or cross validation, includes concurrent validation)	Yes	Heat Map
Automatic Recognition of Laryngoscopic Images Using a Deep-Learning Technique.	Ren	2020	China	Extending MD capabilities in diagnosis or treatment on par or exceeding subspecialists	Laryngology	Convolutional neural network (CNN)	Image - non-radiology	In silico evaluation (proof of concept)	No		Single-institution, retrospective validation using held-out test dataset	No
Diagnosis of pharyngeal cancer on endoscopic video images by Mask region-based convolutional neural network.	Kono	2021	Japan	Extending MD capabilities in diagnosis or treatment on par or exceeding subspecialists	Laryngology	Convolutional neural network (CNN)	Image - non-radiology; Other: videos	Other: In silico evaluation (proof of concept)	No		Single-institution, retrospective validation only (no hold-out test set or cross validation, includes concurrent validation)	No
Applied Deep Learning in Plastic Surgery: Classifying Rhinoplasty With a Mobile App.	Borsting	2020	United States	Screening for a condition	Facial Plastic & Reconstructive Surgery	Convolutional neural network (CNN)	Image - non-radiology	In silico evaluation (proof of concept)	No		Single-institution, retrospective validation using held-out test dataset	No
Automatic Prediction of Conductive Hearing Loss Using Video Pneumatic Otoscopy and Deep Learning Algorithm.	Byun	2022	Other: Korea	Screening for a condition	Otology-Neurotology (includes audiology)	Convolutional neural network (CNN)	Image - non-radiology	In silico evaluation (proof of concept)	No		Single-institution, retrospective validation using cross-validation on training/development dataset	Yes	Heat maps
A Web-Based Deep Learning Model for Automated Diagnosis of Otoscopic Images.	Tsutsumi	2021	United States	Extending MD capabilities in diagnosis or treatment on par or exceeding subspecialists	Otology-Neurotology (includes audiology)	Convolutional neural network (CNN)	Image - non-radiology	In silico evaluation (proof of concept)	No		Single-institution, retrospective validation using held-out test dataset	No
Deep learning in automatic detection of dysphonia: Comparing acoustic features and developing a generalizable framework.	Chen	2022	United States; China	Screening for a condition	Laryngology	Convolutional neural network (CNN)	Audio	In silico evaluation (proof of concept)	No		Single-institution, retrospective validation using held-out test dataset	No
Microvessel quantification by fully convolutional neural networks associated with type 2 inflammation in chronic rhinosinusitis.	Liu	2022	China	Automating routine clinical tasks	General Otolaryngology	Convolutional neural network (CNN)	Image - non-radiology	In silico evaluation (proof of concept)	No		Single-institution, retrospective validation using held-out test dataset	No
Feasibility of a deep learning-based algorithm for automated detection and classification of nasal polyps and inverted papillomas on nasal endoscopic images.	Trieu	2023	Other: Vietnam	Extending MD capabilities in diagnosis or treatment on par or exceeding subspecialists	Facial Plastic & Reconstructive Surgery	Convolutional neural network (CNN)	Image - non-radiology	Other: In silico evaluation (proof of concept)	No		Single-institution, retrospective validation using cross-validation on training/development dataset	No
Deep learning-based model for predicting progression in patients with head and neck squamous cell carcinoma.	Zhen	2020	China	Extending MD capabilities in diagnosis or treatment on par or exceeding subspecialists	Head & Neck Surgery	Other: Deep learning	Other: Genomic	In silico evaluation (proof of concept)	No		Single-institution, retrospective validation using held-out test dataset	No
Clinical Validation and Extension of an Automated, Deep Learning-Based Algorithm for Quantitative Sinus CT Analysis.	Massey	2022	United States	Automating routine clinical tasks	General Otolaryngology	Convolutional neural network (CNN)	Image - radiology	In silico evaluation (proof of concept)	No		Single-institution, retrospective validation only (no hold-out test set or cross validation, includes concurrent validation)	No
Otoscopic diagnosis using computer vision: An automated machine learning approach.	Livingstone	2020	Canada	Extending MD capabilities in diagnosis or treatment on par or exceeding subspecialists	Otology-Neurotology (includes audiology)	(Artificial) neural network (ANN)	Image - non-radiology	In silico evaluation (proof of concept)	No		Single-institution, retrospective validation using held-out test dataset	No
Support of deep learning to classify vocal fold images in flexible laryngoscopy.	Tran	2023	Other: Vietnam	Extending MD capabilities in diagnosis or treatment on par or exceeding subspecialists	Laryngology	Convolutional neural network (CNN)	Image - non-radiology	In silico evaluation (proof of concept)	No		Single-institution, retrospective validation using held-out test dataset	No
A Deep Learning Enhanced Novel Software Tool for Laryngeal Dynamics Analysis.	Kist	2021	United States; Other: Germany	Automating routine clinical tasks	Laryngology	Convolutional neural network (CNN)	Image - non-radiology	In silico evaluation (proof of concept)	No		Single-institution, retrospective validation using held-out test dataset	No
Deep Learning-Guided Fiberoptic Raman Spectroscopy Enables Real-Time In Vivo Diagnosis and Assessment of Nasopharyngeal Carcinoma and Post-treatment Efficacy during Endoscopy.	Shu	2021	Other: Singapore	Monitoring care delivery / double-checking	Rhinology & Endoscopic Skull Base Surgery	Convolutional neural network (CNN)	Other: Raman spectroscopy data, which is a type of spectral data	In silico evaluation (proof of concept)	No		Single-institution, retrospective validation using held-out test dataset	No
Comparison of Computed Tomography-Based Artificial Intelligence Modeling and Magnetic Resonance Imaging in Diagnosis of Cholesteatoma.	Eroglu	2023	Other: Turkey	Screening for a condition	Otology-Neurotology (includes audiology)	Convolutional neural network (CNN)	Image - radiology	In silico evaluation (proof of concept)	No		Single-institution, retrospective validation only (no hold-out test set or cross validation, includes concurrent validation)	No
A deep learning approach to quantify auditory hair cells.	Cortada	2021	Other: Switzerland	Automating routine clinical tasks	Otology-Neurotology (includes audiology)	Convolutional neural network (CNN)	Image - non-radiology	In silico evaluation (proof of concept)	No		Single-institution, retrospective validation using held-out test dataset	No
Low-light image enhancement of high-speed endoscopic videos using a convolutional neural network.	Gomez	2019	Other: Germany	Extending MD capabilities in diagnosis or treatment on par or exceeding subspecialists	Laryngology	Convolutional neural network (CNN)	Image - non-radiology	In silico evaluation (proof of concept)	No		Single-institution, retrospective validation only (no hold-out test set or cross validation, includes concurrent validation)	No
Performance of deep learning object detection technology in the detection and diagnosis of maxillary sinus lesions on panoramic radiographs.	Kuwan	2021	Japan	Extending MD capabilities in diagnosis or treatment on par or exceeding subspecialists	Rhinology & Endoscopic Skull Base Surgery		Image - radiology	In silico evaluation (proof of concept)	No		Single-institution, retrospective validation using held-out test dataset	No
In vivo detection of head and neck tumors by hyperspectral imaging combined with deep learning methods.	Eggert	2022	Other: Germany	Extending MD capabilities in diagnosis or treatment on par or exceeding subspecialists	Head & Neck Surgery	Convolutional neural network (CNN)	Image - non-radiology	In silico evaluation (proof of concept)	No		Single-institution, retrospective validation using held-out test dataset	No
Deep Learning in Diagnosis of Maxillary Sinusitis Using Conventional Radiography.	Kim	2019	Other: South Korea	Screening for a condition	Rhinology & Endoscopic Skull Base Surgery	Convolutional neural network (CNN)	Image - radiology	In silico evaluation (proof of concept)	No		Single-institution, retrospective validation using held-out test dataset	Yes	Class activation maps
Automatic detection of tympanic membrane and middle ear infection from oto-endoscopic images via convolutional neural networks.	Khan	2020	Other: Republic of Korea	Screening for a condition	Otology-Neurotology (includes audiology)	Convolutional neural network (CNN)	Image - non-radiology	Other: In silico evaluation (proof of concept)	No		Single-institution, retrospective validation using cross-validation on training/development dataset	Yes	GradCAM
Assessing outcomes of ear molding therapy by health care providers and convolutional neural network.	Hallac	2021	United States	Extending MD capabilities in diagnosis or treatment on par or exceeding subspecialists	Otology-Neurotology (includes audiology)	Convolutional neural network (CNN)	Image - non-radiology	In silico evaluation (proof of concept)	No		Single-institution, retrospective validation using held-out test dataset	No
Deep Learning for Automatic Hyoid Tracking in Videofluoroscopic Swallow Studies.	Hsiao	2023	United States; Other: Taiwan	Automating routine clinical tasks	Laryngology	Convolutional neural network (CNN)	Image - non-radiology	In silico evaluation (proof of concept)	No		Single-institution, retrospective validation using held-out test dataset	No
Detecting obstructive sleep apnea by craniofacial image-based deep learning.	He	2022	China	Screening for a condition	General Otolaryngology	Convolutional neural network (CNN)	Image - non-radiology	Other: In silico evaluation (proof of concept)	No		Single-institution, retrospective validation using held-out test dataset	No
Toward automated severe pharyngitis detection with smartphone camera using deep learning networks.	Yoo	2020	Other: Korea	Extending MD capabilities in diagnosis or treatment on par or exceeding subspecialists	General Otolaryngology	Convolutional neural network (CNN)	Image - non-radiology	In silico evaluation (proof of concept)	No		Single-institution, retrospective validation using cross-validation on training/development dataset	Yes	Grad-CAM
Machine Learning for Accurate Intraoperative Pediatric Middle Ear Effusion Diagnosis.	Crowson	2021	United States	Extending MD capabilities in diagnosis or treatment on par or exceeding subspecialists	Otology-Neurotology (includes audiology)	Convolutional neural network (CNN)	Image - non-radiology	In silico evaluation (proof of concept)	No		Single-institution, retrospective validation using cross-validation on training/development dataset	No
Automated Detection of Vestibular Schwannoma Growth Using a Two-Dimensional U-Net Convolutional Neural Network.	George-Jones	2021	United States	Monitoring care delivery / double-checking	Otology-Neurotology (includes audiology)	Convolutional neural network (CNN)	Image - radiology	In silico evaluation (proof of concept)	No		Single-institution, retrospective validation using cross-validation on training/development dataset	No
Diagnosing the benign paroxysmal positional vertigo via 1D and deep-learning composite model.	Wu	2023	China	Screening for a condition	General Otolaryngology	Other: Deep-Learning	Other: nystagmus video clips	In silico evaluation (proof of concept)	Yes	STARD	Single-institution, retrospective validation using cross-validation on training/development dataset	No
Computer-aided diagnosis of laryngeal cancer via deep learning based on laryngoscopic images.	Xiong	2019	China	Screening for a condition	Laryngology	(Artificial) neural network (ANN)	Image - non-radiology	Other: In silico evaluation (proof of concept)	No		Single-institution, retrospective validation only (no hold-out test set or cross validation, includes concurrent validation)	Yes	attention maps
Deep Learning for Classification of Pediatric Otitis Media.	Wu	2020	China	Extending MD capabilities in diagnosis or treatment on par or exceeding subspecialists	Otology-Neurotology (includes audiology)	Convolutional neural network (CNN)	Image - non-radiology	In silico evaluation (proof of concept)	No		Single-institution, retrospective validation using held-out test dataset	Yes	CAM Heat Map
Optical Biopsy: Automated Classification of Airway Endoscopic Findings Using a Convolutional Neural Network.	Dunham	2022	United States	Extending MD capabilities in diagnosis or treatment on par or exceeding subspecialists	Laryngology	Convolutional neural network (CNN)	Image - non-radiology	In silico evaluation (proof of concept)	No		Single-institution, retrospective validation using held-out test dataset	No
Utility of unsupervised deep learning using a 3D variational autoencoder in detecting inner ear abnormalities on CT images.	Ogawa	2022	Japan	Extending MD capabilities in diagnosis or treatment on par or exceeding subspecialists	Otology-Neurotology (includes audiology)	Other: unsupervised deep learning	Image - radiology	In silico evaluation (proof of concept)	No		Single-institution, retrospective validation using cross-validation on training/development dataset	Yes	interpretation maps
Deep learning classification of inverted papilloma malignant transformation using 3D convolutional neural networks and magnetic resonance imaging.	Liu	2021	United States	Extending MD capabilities in diagnosis or treatment on par or exceeding subspecialists	Rhinology & Endoscopic Skull Base Surgery	Convolutional neural network (CNN)	Image - radiology	In silico evaluation (proof of concept)	No		Single-institution, retrospective validation using held-out test dataset	Yes	Saliency maps
Deep Learning in Automated Region Proposal and Diagnosis of Chronic Otitis Media Based on Computed Tomography.	Wang	2020	China	Extending MD capabilities in diagnosis or treatment on par or exceeding subspecialists	Otology-Neurotology (includes audiology)	Convolutional neural network (CNN)	Image - radiology	In silico evaluation (proof of concept)	No		Single-institution, retrospective validation using cross-validation on training/development dataset	No
Utility of the deep learning technique for the diagnosis of orbital invasion on CT in patients with a nasal or sinonasal tumor.	Nakagawa	2022	Japan	Extending MD capabilities in diagnosis or treatment on par or exceeding subspecialists	Rhinology & Endoscopic Skull Base Surgery	Convolutional neural network (CNN)	Image - radiology	In silico evaluation (proof of concept)	No		Single-institution, retrospective validation only (no hold-out test set or cross validation, includes concurrent validation)	No
Development and validation of an endoscopic images-based deep learning model for detection with nasopharyngeal malignancies.	Li	2018	China	Screening for a condition	General Otolaryngology	Convolutional neural network (CNN)	Image - non-radiology	In silico evaluation (proof of concept)	No		Single-institution, retrospective validation only (no hold-out test set or cross validation, includes concurrent validation)	No
An Analytical Study of Speech Pathology Detection Based on MFCC and Deep Neural Networks.	Zakariah	2022	United States; India; Other: Saudi Arabia, Vietnam, Bangladesh	Extending MD capabilities in diagnosis or treatment on par or exceeding subspecialists	Laryngology	(Artificial) neural network (ANN)	Audio	In silico evaluation (proof of concept)	No		Single-institution, retrospective validation only (no hold-out test set or cross validation, includes concurrent validation)	No
Detection of laryngeal carcinoma during endoscopy using artificial intelligence.	Wellenstein	2023	China; Other: Netherlands	Extending MD capabilities in diagnosis or treatment on par or exceeding subspecialists	Laryngology	Convolutional neural network (CNN)	Image - non-radiology; Other: Video	In silico evaluation (proof of concept)	No		Single-institution, retrospective validation using held-out test dataset	No
AutoAudio: Deep Learning for Automatic Audiogram Interpretation.	Crowson	2020	United States; Canada	Extending MD capabilities in diagnosis or treatment on par or exceeding subspecialists	Otology-Neurotology (includes audiology)	Convolutional neural network (CNN)	Audio	In silico evaluation (proof of concept)	No		Single-institution, retrospective validation using cross-validation on training/development dataset	No
Automated diagnosis of ear disease using ensemble deep learning with a big otoendoscopy image database.	Cha	2019	Other: Korea	Extending MD capabilities in diagnosis or treatment on par or exceeding subspecialists	Otology-Neurotology (includes audiology)	Convolutional neural network (CNN)	Image - non-radiology	In silico evaluation (proof of concept)	No		Single-institution, retrospective validation using held-out test dataset	No
Automated multi-model deep neural network for sleep stage scoring with unfiltered clinical data.	Zhang	2020	China	Automating routine clinical tasks	Sleep Surgery	Convolutional neural network (CNN)	EHR / clinical data (other than image or audio)	In silico evaluation (proof of concept)	No		Single-institution, retrospective validation only (no hold-out test set or cross validation, includes concurrent validation)	No
Using SincNet for Learning Pathological Voice Disorders.	Hung	2022	Other: Taiwan	Screening for a condition	Laryngology	Convolutional neural network (CNN)	Audio	In silico evaluation (proof of concept)	No		Single-institution, retrospective validation using held-out test dataset	No
Artificial intelligence to detect tympanic membrane perforations.	Habib	2020	Other: Australia	Extending MD capabilities in diagnosis or treatment on par or exceeding subspecialists	Otology-Neurotology (includes audiology)	Convolutional neural network (CNN)	Image - non-radiology	In silico evaluation (proof of concept)	No		Single-institution, retrospective validation using held-out test dataset	No
Comparison of convolutional neural networks for classification of vocal fold nodules from high-speed video images.	Larsen	2023	Other: Denmark	Extending MD capabilities in diagnosis or treatment on par or exceeding subspecialists	Laryngology	Convolutional neural network (CNN)	Image - non-radiology	In silico evaluation (proof of concept)	No		Single-institution, retrospective validation using held-out test dataset	No
Development of Artificial Intelligence for Parathyroid Recognition During Endoscopic Thyroid Surgery.	Wang	2022	China	Extending MD capabilities in diagnosis or treatment on par or exceeding subspecialists	Head & Neck Surgery	Convolutional neural network (CNN)	Image - non-radiology	In silico evaluation (proof of concept)	No		Single-institution, retrospective validation using held-out test dataset	No
Machine Learning Diagnosis of Peritonsillar Abscess.	Wilson,	2019	United States	Extending MD capabilities in diagnosis or treatment on par or exceeding subspecialists	General Otolaryngology	(Artificial) neural network (ANN)	EHR / clinical data (other than image or audio)	In silico evaluation (proof of concept)	No		Single-institution, retrospective validation using held-out test dataset	No
Nystagmus patterns classification framework based on deep learning and optical flow.	Kong	2022	China	Extending MD capabilities in diagnosis or treatment on par or exceeding subspecialists	General Otolaryngology	Convolutional neural network (CNN); Long Short Term Memory Networks (LSTMs)	Other: videos	Other: In silico evaluation (proof of concept)	No		Single-institution, retrospective validation only (no hold-out test set or cross validation, includes concurrent validation)	No
Convolutional neural network based anatomical site identification for laryngoscopy quality control: A multicenter study.	Zhu	2022	China	Extending MD capabilities in diagnosis or treatment on par or exceeding subspecialists	Laryngology	Convolutional neural network (CNN)	Image - non-radiology	In silico evaluation (proof of concept)	No		Single-institution, retrospective validation using held-out test dataset	No
Color Dependence Analysis in a CNN-Based Computer-Aided Diagnosis System for Middle and External Ear Diseases.	Viscaino	2022	Other: Chile	Screening for a condition	General Otolaryngology	Convolutional neural network (CNN)	Image - non-radiology	In silico evaluation (proof of concept)	No		Single-institution, retrospective validation using held-out test dataset	Yes	Heat Map
An Artificial Intelligence Computer-vision Algorithm to Triage Otoscopic Images From Australian Aboriginal and Torres Strait Islander Children.	Habbib	2022	Other: Australia	Extending MD capabilities in diagnosis or treatment on par or exceeding subspecialists	Otology-Neurotology (includes audiology)	Convolutional neural network (CNN)	Image - non-radiology	In silico evaluation (proof of concept)	No		Single-institution, retrospective validation using held-out test dataset	No
Classification of Voice Disorders Using a One-Dimensional Convolutional Neural Network.	Fujimura	2022	Japan	Screening for a condition	Laryngology	Convolutional neural network (CNN)	Audio	In silico evaluation (proof of concept)	No		Single-institution, retrospective validation using cross-validation on training/development dataset	Yes	Weight coefficient visualization
Deep Learning Applied to White Light and Narrow Band Imaging Videolaryngoscopy: Toward Real-Time Laryngeal Cancer Detection.	Azam	2021	Other: Italy	Screening for a condition	Laryngology	Convolutional neural network (CNN)	Image - non-radiology	In silico evaluation (proof of concept)	No		Single-institution, retrospective validation using held-out test dataset	No
Deep learning model for tongue cancer diagnosis using endoscopic images.	Heo	2022	Other: Korea	Extending MD capabilities in diagnosis or treatment on par or exceeding subspecialists	Head & Neck Surgery	Convolutional neural network (CNN)	Image - non-radiology	In silico evaluation (proof of concept)	No		Multi-institutional, retrospective validation	No
Deep metric learning for otitis media classification.	Sundgaard	2021	Japan; Other: Denmark	Extending MD capabilities in diagnosis or treatment on par or exceeding subspecialists	General Otolaryngology	Convolutional neural network (CNN)	Image - non-radiology	In silico evaluation (proof of concept)	No		Single-institution, retrospective validation using cross-validation on training/development dataset	No
Deep Learning Analysis to Automatically Detect the Presence of Penetration or Aspiration in Videofluoroscopic Swallowing Study.	Kim	2022	Other: Korea	Extending MD capabilities in diagnosis or treatment on par or exceeding subspecialists	General Otolaryngology	Convolutional neural network (CNN)	Image - non-radiology	In silico evaluation (proof of concept)	No		Single-institution, retrospective validation using held-out test dataset	No
Convolutional neural network-based vocal cord tumor classification technique for home-based self-prescreening purpose.	Kim	2023	Other: Korea	Extending MD capabilities in diagnosis or treatment on par or exceeding subspecialists	Laryngology	Convolutional neural network (CNN)	Image - non-radiology	In silico evaluation (proof of concept)	No		Single-institution, retrospective validation using held-out test dataset	No
HypernasalityNet: Deep recurrent neural network for automatic hypernasality detection.	Wong	2019	China	Automating routine clinical tasks	Laryngology	Recurrent neural network (RNN); Long Short Term Memory Networks (LSTMs)	Audio	In silico evaluation (proof of concept)	No		Single-institution, retrospective validation using held-out test dataset	No
Comparison of Convolutional Neural Network Models for Determination of Vocal Fold Normality in Laryngoscopic Images.	Cho	2022	Other: Korea	Screening for a condition	Laryngology	Convolutional neural network (CNN)	Image - radiology	In silico evaluation (proof of concept)	No		Single-institution, retrospective validation using held-out test dataset	No
Convolutional Neural Network Models for Automatic Preoperative Severity Assessment in Unilateral Cleft Lip.	McCullough	2021	United States	Automating routine clinical tasks	Facial Plastic & Reconstructive Surgery	Convolutional neural network (CNN)	Image - non-radiology	In silico evaluation (proof of concept)	No		Single-institution, retrospective validation using held-out test dataset	No
Vocal cord lesions classification based on deep convolutional neural network and transfer learning.	Zhao	2022	United States; China	Extending MD capabilities in diagnosis or treatment on par or exceeding subspecialists	Laryngology	Convolutional neural network (CNN)	Image - non-radiology	In silico evaluation (proof of concept)	No		Single-institution, retrospective validation only (no hold-out test set or cross validation, includes concurrent validation)	No
Deep convolutional neural networks for classifying head and neck cancer using hyperspectral imaging.	Halicek	2017	United States	Extending MD capabilities in diagnosis or treatment on par or exceeding subspecialists	Head & Neck Surgery	Convolutional neural network (CNN)	Other: Tissue	In silico evaluation (proof of concept)	No		Single-institution, retrospective validation using held-out test dataset	Yes	Probability map
Inverted papilloma and nasal polyp classification using a deep convolutional network integrated with an attention mechanism.	Li	2022	China	Extending MD capabilities in diagnosis or treatment on par or exceeding subspecialists	Rhinology & Endoscopic Skull Base Surgery	Convolutional neural network (CNN)	Image - radiology	In silico evaluation (proof of concept)	No		Single-institution, retrospective validation using held-out test dataset	Yes	Heatmaps of last convolution layers
Diagnostic Accuracies of Laryngeal Diseases Using a Convolutional Neural Network-Based Image Classification System.	Cho	2021	Other: Korea	Extending MD capabilities in diagnosis or treatment on par or exceeding subspecialists	Laryngology	(Artificial) neural network (ANN)	Image - non-radiology	In silico evaluation (proof of concept)	No		Single-institution, retrospective validation using cross-validation on training/development dataset	Yes	Grad-CAM
Large-scale electrophysiology and deep learning reveal distorted neural signal dynamics after hearing loss.	Sabesan	2022	UK	Extending MD capabilities in diagnosis or treatment on par or exceeding subspecialists	Otology-Neurotology (includes audiology)	Other: Deep Neural Network	Other: inferior colliculus recordings	In silico evaluation (proof of concept)	No		Single-institution, retrospective validation using held-out test dataset	No
Efficient and accurate identification of ear diseases using an ensemble deep learning model.	Zeng	2021	China	Extending MD capabilities in diagnosis or treatment on par or exceeding subspecialists	Otology-Neurotology (includes audiology)	Convolutional neural network (CNN)	Image - non-radiology	In silico evaluation (proof of concept)	No		Single-institution, retrospective validation using held-out test dataset	No
Application of artificial intelligence using a convolutional neural network for detecting cholesteatoma in endoscopic enhanced images.	Miwa	2022	Japan	Automating routine clinical tasks	Otology-Neurotology (includes audiology)	Convolutional neural network (CNN)	Image - non-radiology	Other: In silico evaluation (proof of concept)	No		Single-institution, retrospective validation only (no hold-out test set or cross validation, includes concurrent validation)	No
Deep Learning for Predictive Analysis of Pediatric Otolaryngology Personal Statements: A Pilot Study.	Chillakuru	2022	United States	Education	General Otolaryngology	Large language model (LLM), e.g., Chat-GPT	Other: Application data: personal statement, number of publications listed, number of presentations at national meetings, gender, otolaryngology residency program Doximity rank, AOA status, and USMLE scores. Postfellowship data : numbers of years in practice post-fellowship (defined as July 1 of the year of fellowship completion), practice type, and number of publications post-fellowship as of Ju…	In silico evaluation (proof of concept)	No		Single-institution, retrospective validation using cross-validation on training/development dataset	No
A 2.5D convolutional neural network for HPV prediction in advanced oropharyngeal cancer.	Saint-Esteven	2022	Other: Switzerland	Screening for a condition	Head & Neck Surgery	Convolutional neural network (CNN)	Image - radiology	Other: In silico evaluation (proof of concept)	Yes	Standards for Reporting Diagnostic Accuracy (STARD)	Multi-institutional, retrospective validation	No
Artificial intelligence-based detection of pharyngeal cancer using convolutional neural networks.	Tamashiro	2020	Japan	Screening for a condition	Head & Neck Surgery	Convolutional neural network (CNN)	Image - non-radiology	Other: In silico evaluation (proof of concept)	No		Single-institution, retrospective validation using held-out test dataset	No
Identifying Ear Abnormality from 2D Photographs Using Convolutional Neural Networks.	Hallac	2019	United States	Extending MD capabilities in diagnosis or treatment on par or exceeding subspecialists	Otology-Neurotology (includes audiology)	Convolutional neural network (CNN)	Image - non-radiology	In silico evaluation (proof of concept)	No		Single-institution, retrospective validation only (no hold-out test set or cross validation, includes concurrent validation)	No
1D Convolutional Neural Networks for Detecting Nystagmus.	Newman	2021	United States	Screening for a condition	Otology-Neurotology (includes audiology)	Convolutional neural network (CNN)	Image - non-radiology	Other: In silico evaluation (proof of concept)	Yes	Standards for Reporting Diagnostic Accuracy (STARD)	Single-institution, retrospective validation using held-out test dataset	No
Hierarchical dynamic convolutional neural network for laryngeal disease classification.	Wang	2022	China	Extending MD capabilities in diagnosis or treatment on par or exceeding subspecialists	Laryngology	Convolutional neural network (CNN)	Image - non-radiology	In silico evaluation (proof of concept)	No		Single-institution, retrospective validation using held-out test dataset	No
A versatile deep-neural-network-based music preprocessing and remixing scheme for cochlear implant listeners.	Gauer	2022	Other: Germany	Extending MD capabilities in diagnosis or treatment on par or exceeding subspecialists	Otology-Neurotology (includes audiology)	(Artificial) neural network (ANN)	Audio	In silico evaluation (proof of concept)	No		Single-institution, retrospective validation using held-out test dataset	No
A Prognostic Predictive System Based on Deep Learning for Locoregionally Advanced Nasopharyngeal Carcinoma.	Qiang	2021	China	Screening for a condition	General Otolaryngology	Convolutional neural network (CNN)	Image - radiology	Other: In silico evaluation (proof of concept)	No		Single-institution, retrospective validation only (no hold-out test set or cross validation, includes concurrent validation)	No
MRI-Based Deep-Learning Model for Distant Metastasis-Free Survival in Locoregionally Advanced Nasopharyngeal Carcinoma.	Zhang	2021	China	Extending MD capabilities in diagnosis or treatment on par or exceeding subspecialists	Head & Neck Surgery	Convolutional neural network (CNN)	Image - radiology	In silico evaluation (proof of concept)	No		Single-institution, retrospective validation only (no hold-out test set or cross validation, includes concurrent validation)	No
Deep learning signatures reveal multiscale intratumor heterogeneity associated with biological functions and survival in recurrent nasopharyngeal carcinoma.	Zhao	2022	China	Extending MD capabilities in diagnosis or treatment on par or exceeding subspecialists	Head & Neck Surgery	Convolutional neural network (CNN)	Image - non-radiology	In silico evaluation (proof of concept)	No		Single-institution, retrospective validation only (no hold-out test set or cross validation, includes concurrent validation)	No
